# Supplementary material for: Direct-laser writing for subnanometer focusing and single-molecule imaging
Source: Nat Commun. 2022 Feb 3;13:647. doi: 10.1038/s41467-022-28219-6 (PMC8813935; doi:10.1038/s41467-022-28219-6)
Supplement: Supplementary file 9 — Related Manuscript File [file 41467_2022_28219_MOESM9_ESM.zip]

Archive with 5 entries (4 files):
- ImageJ Plugin/
- ImageJ Plugin/Guide.rtf
- ImageJ Plugin/FeedbackFocusLock.jar
- ImageJ Plugin/FeedbackFocusLockParameters.csv
- __MACOSX/ImageJ Plugin/G._uide.rtf
