# Supplementary material for: Direct-laser writing for subnanometer focusing and single-molecule imaging
Source: Nat Commun. 2022 Feb 3;13:647. doi: 10.1038/s41467-022-28219-6 (PMC8813935; doi:10.1038/s41467-022-28219-6)
Supplement: Supplementary file 9 — Related Manuscript File [file 41467_2022_28219_MOESM9_ESM.zip › ImageJ Plugin/FeedbackFocusLockParameters.csv]

Use Camera ROI	false
ROI Length (2^n)	128
Num Z Slices (Odd Number)	121
Delta Z Slices (um)	0.005
Images Per Z Slice	25
Drift Correct Calibration	false
XY Tranpose Stage	true
Invert X axis	false
Invert Y axis	false
Subpixel ROI	16
Images Per Move	8
XY Dampening Factor	1
Z Dampening Factor	0.25
Measure Accuracy	true
