# Supplementary material for: Direct-laser writing for subnanometer focusing and single-molecule imaging
Source: Nat Commun. 2022 Feb 3;13:647. doi: 10.1038/s41467-022-28219-6 (PMC8813935; doi:10.1038/s41467-022-28219-6)
Supplement: Supplementary file 10 — Source Data [file 41467_2022_28219_MOESM10_ESM.xlsx]

## Sheet: Figure 2
Figure 2d
Axial Depth (µm)	Δx (nm)			Δy (nm)			Δz (nm)
0	0.48	0.53	0.32	0.57	0.32	0.4	0.64	0.4	0.7
5	0.53	0.45	0.45	0.39	0.5	0.4	0.79	0.6	0.57
10	0.51	0.43	0.45	0.56	0.45	0.43	0.69	0.69	0.59
15	0.52	0.6	0.44	0.5	0.32	0.4	0.63	0.72	0.6
20	0.6	0.43	0.32	0.52	0.43	0.46	0.77	0.8	0.82

## Sheet: Figure 3
Figure 3d			Figure 3k
Axial position (nm)	Count		Time (s)	x pos	y pos
-62.7	0.00540541		0	0	0
-57	0.0324324		0.065	22.3	-5.1
-51.3	0.121622		0.13	25.43	-6.58
-45.6	0.162162		0.195	22.75	-5.79
-39.9	0.216216		0.26	19.27	-14.04
-34.2	0.256757		0.325	16.1	-9.38
-28.5	0.386486		0.39	18.33	-4.53
-22.8	0.591892		0.455	15.04	-12.58
-17.1	0.662162		0.52	14.67	-10.12
-11.4	0.845946		0.585	6.38	-28.43
-5.7	1		0.65	5.5	-27.3
0	0.927027		0.715	3.94	-29.46
5.7	0.754054		0.78	-4	-20.27
11.4	0.562162		0.845	-1.85	-38.67
17.1	0.37027		0.91	31.22	-22.87
22.8	0.286486		0.975	44.16	-10.74
28.5	0.378378		1.04	18.34	-46.45
34.2	0.262162		1.105	21.35	-51.63
39.9	0.17027		1.17	2.9	-55.19
45.6	0.235135		1.235	14.48	-30.74
51.3	0.159459		1.3	32.17	-21.55
57	0.054054		1.365	31.14	-31.6
62.7	0.0216216		1.43	54.71	-19.02
			1.495	52.53	-28.35
			1.56	74.09	-40.34
			1.625	82.69	-48.12
			1.69	65.98	-49.88
			1.755	63.53	-28.64
			1.82	75.06	-53.65
			1.885	93.89	-69.47
			1.95	92.61	-55.18
			2.015	86.23	-61.05
			2.08	93.88	-62.12
			2.145	91.44	-26.83
			2.21	93.79	-34.11
			2.275	103.14	-32.67
			2.34	102.45	-31.87
			2.405	108.7	-14.93
			2.47	99.22	-22.62
			2.535	106.5	-27.23
			2.6	80.83	-67.51
			2.665	54.11	-76.56
			2.73	51.96	-135.63
			2.795	36.79	-127.91
			2.86	31.83	-117.15
			2.925	38.5	-115.33
			2.99	45.06	-126.32
			3.055	45.38	-147.41
			3.12	64.38	-149.95
			3.185	78.67	-163.41
			3.25	75.29	-184.53
			3.315	64.29	-188.88
			3.38	62.56	-170.55
			3.445	53.28	-180.83
			3.51	69.91	-188.81
			3.575	73.54	-176.9
			3.64	48.83	-146.08
			3.705	62.37	-138.48
			3.77	71.45	-117.83
			3.835	105.4	-115.44
			3.9	133.45	-114.08
			3.965	134.09	-113.44
			4.03	139.22	-146.19
			4.095	142.39	-136.17
			4.16	118.66	-143.56
			4.225	155.92	-168.98
			4.29	168.68	-168.45
			4.355	161.79	-150.58
			4.42	162.65	-145.72
			4.485	165.68	-159.71
			4.55	174.01	-189.38
			4.615	170.84	-174.62
			4.68	156.49	-166.34
			4.745	168.45	-184.58
			4.81	171.73	-207.86
			4.875	163.69	-197.86
			4.94	152.05	-194.92
			5.005	165.04	-205.93
			5.07	167.8	-204.18
			5.135	164.16	-221.37
			5.2	157.37	-173.68
			5.265	172.96	-168.61
			5.33	186	-155.55
			5.395	196.62	-157.92
			5.46	209.52	-166.59
			5.525	208.44	-177.92
			5.59	217.54	-171.57
			5.655	205.72	-231.91
			5.72	199.3	-231.73
			5.785	200.11	-225.05
			5.85	157.78	-199.39
			5.915	159.6	-183.92
			5.98	161.15	-215.16
			6.045	159.91	-193.23
			6.11	164.67	-174.16
			6.175	166.25	-167.98
			6.24	170.74	-163.63
			6.305	182.03	-161.12
			6.37	207.95	-161
			6.435	187.27	-148.94
			6.5	186.35	-151.92
			6.565	181.72	-152.59
			6.63	176.89	-148.63
			6.695	188.5	-151.09
			6.76	176.02	-149.11
			6.825	142.12	-144.71
			6.89	106.79	-149.97
			6.955	125.72	-154.57
			7.02	128.09	-168.12
			7.085	122.87	-154.86
			7.15	120.82	-130.74
			7.215	127.78	-142.88
			7.28	107.27	-142.5
			7.345	79.33	-132.94
			7.41	59.35	-139.66
			7.475	74.26	-146.8
			7.54	70.63	-148.21
			7.605	103.25	-179.2
			7.67	120.85	-166.76
			7.735	129.93	-155.07
			7.8	117.57	-176.42
			7.865	134.19	-139.03
			7.93	127.33	-136.89
			7.995	128.52	-110.7
			8.06	122.22	-91.16
			8.125	136.17	-88.75
			8.19	143.66	-73.02
			8.255	132.89	-76.99
			8.32	126.79	-61.98
			8.385	138.71	-89.78
			8.45	98.51	-82.63
			8.515	93.19	-78.29
			8.58	68.35	-70.33
			8.645	43.45	-87.6
			8.71	77.2	-95.98
			8.775	81.12	-103.19
			8.84	98.72	-72.76
			8.905	89.24	-69.85
			8.97	90.93	-81
			9.035	85.06	-86.16
			9.1	79.71	-89.35
			9.165	82.68	-54.36
			9.23	77.25	-63.02
			9.295	80.04	-53.57
			9.36	75.42	-62.56
			9.425	79.19	-82.82
			9.49	80.48	-100.73
			9.555	42.39	-119.27
			9.62	32.72	-123.86
			9.685	18.91	-124.26
			9.75	4.6	-127.83
			9.815	-16.5	-129.64
			9.88	-52.21	-148.65
			9.945	-42.58	-148.51
			10.01	-36.2	-160.49
			10.075	-51.2	-182.52
			10.14	-43.7	-190.27
			10.205	-79.23	-212.5
			10.27	-60.68	-221.31
			10.335	-27.25	-193.27
			10.4	-27.98	-170.33
			10.465	-74.15	-128.45
			10.53	-55.66	-108.22
			10.595	-66.4	-117.02
			10.66	-66.39	-142.79
			10.725	-76.44	-156.81
			10.79	-85.53	-142.13
			10.855	-76.4	-146.66
			10.92	-65.55	-163.29
			10.985	-81.39	-176.09
			11.05	-70.12	-198.93
			11.115	-57.09	-202.47
			11.18	-51.04	-200.69
			11.245	-52.96	-205.66
			11.31	-69.56	-209.96
			11.375	-61.95	-212.64
			11.44	-70.32	-199.92
			11.505	-73.03	-190.41
			11.57	-64.56	-170.42
			11.635	-90.44	-214.66
			11.7	-87.66	-211.26
			11.765	-120.73	-225.74
			11.83	-131.28	-230.66
			11.895	-131.34	-216.46
			11.96	-88.62	-220.99
			12.025	-96.83	-200.48
			12.09	-95.51	-198.54
			12.155	-74	-212.71
			12.22	-72.87	-196.97
			12.285	-68.98	-216.29
			12.35	-83.66	-211.14
			12.415	-50.28	-201.67
			12.48	-37.16	-189.01
			12.545	4.94	-178.36
			12.61	20.32	-165.23
			12.675	28.65	-144.89
			12.74	28.86	-128.83
			12.805	38.99	-90.22
			12.87	14.73	-64.97
			12.935	35.6	-118.98
			13	48.69	-150.46
			13.065	68.05	-149.68
			13.13	62.3	-149.72
			13.195	95.44	-174.65
			13.26	107.16	-169.33
			13.325	127.87	-194.65
			13.39	136.72	-225.81
			13.455	122.44	-238.6
			13.52	129.24	-246.16
			13.585	127.18	-290.76
			13.65	115.13	-300.08
			13.715	146.51	-289.77
			13.78	157.39	-312.19
			13.845	154.26	-314.95
			13.91	148.37	-329.54
			13.975	144.46	-346.36
			14.04	140.99	-339.25
			14.105	141.75	-312.95
			14.17	154.8	-332.1
			14.235	150.17	-327.6
			14.3	157.69	-303.89
			14.365	156.39	-318.45
			14.43	139.6	-326.85
			14.495	128.09	-302.83
			14.56	132	-305.64
			14.625	149.65	-293.4
			14.69	165.63	-271.93
			14.755	161.36	-270.43
			14.82	171.65	-279.88
			14.885	190.47	-293.77
			14.95	174.71	-311.57
			15.015	175.18	-349.65
			15.08	159.67	-351.82
			15.145	147.53	-318.04
			15.21	137.88	-316.16
			15.275	132.34	-327.81
			15.34	172.55	-346.55
			15.405	191.47	-368.54
			15.47	171.41	-364.21
			15.535	170.73	-364.38
			15.6	182.39	-370.03
			15.665	196.61	-370.21
			15.73	162.92	-353.82
			15.795	197.07	-356.99
			15.86	183.73	-359.16
			15.925	191.44	-354.65
			15.99	179.71	-360.75
			16.055	177.43	-352.78
			16.12	176.78	-300.31
			16.185	152.54	-288.68
			16.25	147.15	-277.41
			16.315	187.56	-308.23
			16.38	172.64	-318.55
			16.445	163.13	-335.56
			16.51	165.73	-333.49
			16.575	164.07	-348.53
			16.64	158.54	-330.26
			16.705	145.18	-318.98
			16.77	117.36	-288.34
			16.835	129.14	-277.59
			16.9	116.73	-280.39
			16.965	119.6	-279.44
			17.03	124.82	-273.78
			17.095	134.64	-266.17
			17.16	142.39	-292.41
			17.225	159.63	-295.18
			17.29	145.11	-267.74
			17.355	181.19	-281.04
			17.42	181.14	-270.17
			17.485	179.91	-246.19
			17.55	187.06	-245.58
			17.615	182.35	-246.85
			17.68	182.47	-258.65
			17.745	154.51	-277.34
			17.81	142.52	-264.17
			17.875	156.91	-258.54
			17.94	154.6	-260.73
			18.005	164.21	-251.16
			18.07	174.95	-259.22
			18.135	198.61	-291.68
			18.2	242.01	-275.92
			18.265	208.27	-268.48
			18.33	211.41	-271.84
			18.395	166.23	-250.64
			18.46	194.07	-244.88
			18.525	195.13	-201.92
			18.59	178.51	-228.08
			18.655	184.67	-191.96
			18.72	149.95	-202.34
			18.785	123.03	-206.9
			18.85	132.07	-163.36
			18.915	122.63	-148.88
			18.98	148.07	-159.16
			19.045	131.63	-148.72
			19.11	132.03	-149.78
			19.175	132.67	-171.34
			19.24	147.37	-190.12
			19.305	178.05	-175.3
			19.37	154.17	-192.38
			19.435	171.21	-199.26
			19.5	194.91	-182.1
			19.565	180.93	-176.74
			19.63	199.55	-171.7
			19.695	183.93	-180.24
			19.76	186.17	-182.92
			19.825	189.17	-213.84
			19.89	196.85	-242.98
			19.955	163.43	-316.82
			20.02	195.37	-377.16
			20.085	211.35	-386.82
			20.15	185.57	-397.2
			20.215	242.95	-376.06
			20.28	237.39	-382.3
			20.345	254.45	-369.74
			20.41	280.25	-451.94
			20.475	329.33	-480.98
			20.54	363.65	-442.24
			20.605	378.37	-445.76
			20.67	376.51	-453.88
			20.735	414.19	-450.3
			20.8	424.25	-523.84
			20.865	380.85	-551.24
			20.93	385.97	-545.76
			20.995	373.95	-541.56
			21.06	368.51	-502.88
			21.125	355.89	-512.52
			21.19	362.51	-473.28
			21.255	387.47	-495.92
			21.32	409.85	-540.28
			21.385	392.41	-515.18
			21.45	438.83	-510.5
			21.515	436.31	-552.42
			21.58	432.35	-578.98
			21.645	474.17	-569.42
			21.71	466.73	-567.24
			21.775	482.17	-558.6
			21.84	430.21	-541.24
			21.905	383.41	-558.12
			21.97	439.25	-506.92
			22.035	439.89	-512.1
			22.1	520.65	-501.02
			22.165	616.83	-518.46
			22.23	630.93	-491.64
			22.295	589.63	-524.26
			22.36	627.57	-536.48
			22.425	615.93	-514.04
			22.49	585.55	-512.48
			22.555	543.53	-533.96
			22.62	525.43	-518.54
			22.685	504.69	-486.18
			22.75	518.71	-547.88
			22.815	438.45	-514.96
			22.88	489.97	-549.86
			22.945	497.81	-554.5
			23.01	422.47	-532.28
			23.075	415.87	-496.86
			23.14	454.81	-515.64
			23.205	463.27	-537.74
			23.27	471.91	-541.1
			23.335	449.29	-552.74
			23.4	445.49	-553.68
			23.465	405.17	-507.92
			23.53	387.77	-568.24
			23.595	374.75	-569.9
			23.66	391.45	-571.68

## Sheet: Supplementary Figure 2
	Supplementary Figure 2d	Supplementary Figure 2e	Supplementary Figure 2f		Supplementary Figure 2g	Supplementary Figure 2h	Supplementary Figure 2i
Time (s)	Lateral(surface)	Lateral(5 um)	Lateral(20 um)		Axial (surface)	Axial (5 um)	Axial(20 um)
0	0.144041	0.173402	0.179638		-1.15057	-0.81175	-1.18157
100	-0.129459	0.162402	-0.06556		0.006928	1.27252	0.103629
200	0.176441	0.194902	-0.41126		0.440156	-0.5473	0.911333
300	-0.295959	-0.068598	0.222038		0.026172	-1.14223	0.692713
400	0.290941	-0.208898	-0.70186		0.2469	0.300461	0.098597
500	0.166342	-0.099499	-0.14586		0.063708	0.781357	0.010061
600	-0.209959	-0.166498	0.115038		-0.18286	0.663377	-0.05542
700	0.0703413	-0.291598	-0.22736		-1.03313	-1.90111	-0.45839
800	0.171441	0.299102	0.757138		0.067108	-1.80264	-0.35864
900	-0.143559	-0.139298	-0.14696		-0.0523	-0.74021	-1.86919
1000	0.251641	0.139802	-0.17696		0.413636	0.239873	-0.2448
1100	0.360941	0.200802	0.107038		0.232552	0.498681	0.964033
1200	0.378341	-0.419798	0.193738		-0.44588	-0.52044	0.654497
1300	0.697841	-0.120098	0.380838		-1.75883	-1.50609	0.968385
1400	0.383141	-0.409898	-0.52236		-0.73414	-1.32052	-0.49423
1500	0.242641	0.133501	0.102138		0.506116	0.143109	0.033521
1600	-0.372459	-0.427898	-0.14716		0.016584	1.05866	0.177001
1700	-0.235459	-0.010798	0.338738		0.224528	-0.22953	0.132257
1800	-0.0437586	-0.195998	0.134738		0.954916	-0.73579	-0.06392
1900	0.239842	-0.097098	-0.03506		0.156324	-0.31623	-0.89121
2000	0.518541	0.0061022	-0.29456		0.648576	0.911169	-0.2495
2100	-0.374459	-0.677298	-0.11586		-1.18028	0.697241	-0.29315
2200	-0.307859	-0.003298	-0.10116		-0.74291	-1.29373	1.70469
2300	0.153441	-0.007998	-0.18056		1.78724	-0.06014	0.103153
2400	0.0159414	-0.153398	-0.27546		-0.01939	-0.01315	-1.00497
2500	0.0310414	0.120902	0.059638		-1.1282	0.534313	-1.13213
2600	-0.111059	0.149902	-0.69316		-0.15892	-0.59408	0.532097
2700	0.158541	0.173602	0.411638		0.832924	0.488617	0.474229
2800	-0.431058	0.246302	0.525938		0.654356	0.103261	0.110021
2900	0.0779414	0.205402	-0.17156		-0.02082	0.040293	0.497281
3000	-0.162759	-0.164898	-0.54876		0.61172	-0.68466	1.19197
3100	-0.190559	0.369802	-0.17896		0.541	0.084017	-0.87469
3200	-0.387659	-0.152098	-0.06496		0.815584	0.028189	-2.18505
3300	0.178641	0.167102	0.512338		-0.97615	-0.00663	-0.64424
3400	0.0771413	0.137803	-0.42646		-1.70783	0.796385	1.17089
3500	-0.0176586	-0.045498	0.543538		-1.32288	0.339221	-0.04638
3600	-0.169859	0.238202	-0.06366		0.404728	0.126653	0.011149
3700	0.168441	-0.169298	0.070238		-0.59814	-0.46128	0.787301
3800	-0.645359	-0.103897	-0.09716		1.18204	0.612649	0.832793
3900	-0.315459	0.0262022	0.251838		1.19795	-0.29515	-1.26324
4000	0.140741	-0.493198	-0.20786		-0.35816	-0.25884	-0.68354
4100	0.459041	0.163902	0.492738		-1.25236	-0.23701	0.709237
4200	0.475241	-0.210098	0.201237		-0.14199	0.583409	0.659937
4300	-0.114758	-0.112999	0.212638		0.62022	0.118425	-0.15525
4400	-0.0984586	0.111402	-0.13506		0.475448	0.515001	-1.54979
4500	-0.235959	-0.422398	0.730938		0.210112	1.38268	0.470421
4600	-0.210759	-0.084098	0.109138		-0.66518	1.31761	0.004893
4700	-0.301259	-0.096698	-0.02066		-0.98642	0.112237	1.11533
4800	0.352741	-0.453798	0.305439		0.04596	-1.81665	0.494697
4900	-0.0912586	-0.289098	-0.21916		0.948864	-0.83466	0.427173
5000	0.249741	0.0554022	-0.22466		1.11295	-0.06116	-0.28336
5100	-0.222759	-0.028998	0.038538		0.071936	0.454617	-0.56787
5200	0.0192414	0.298801	-0.59046		-0.23291	0.544649	-0.50742
5300	0.0332414	-0.409398	-0.41466		-0.11527	0.509153	-0.18422
5400	0.168741	-0.329598	-0.05196		-1.06169	-0.27876	0.322929
5500	-0.500459	0.129602	0.112838		-0.42066	-0.86472	0.668369
5600	-0.381959	0.0053022	0.595537		0.484152	0.968017	-0.8394
5700	0.272541	0.458702	0.096538		0.676116	0.928305	0.052697
5800	-0.185359	0.212002	0.184438		-0.57304	0.726209	0.248265
5900	0.984641	0.432902	-0.38316		-0.69585	-0.07633	0.375833
6000	-0.384259	-0.094498	0.117238		-0.18279	-1.42266	-0.29574
6100	-0.0692586	-0.162098	0.132438		1.07487	-0.15201	-1.01252
6200	0.0817414	0.0084022	0.000538		0.148164	-0.26244	0.177681
6300	-0.0843586	0.318002	-0.12696		0.02284	0.784825	0.774585
6400	0.197241	-0.278998	0.172238		0.105868	-0.50738	0.196789
6500	0.161341	0.270302	0.312538		-0.73012	-0.73756	-0.23562
6600	-0.632259	-0.283298	-0.38356		-0.19843	0.185201	-0.39209
6700	-0.183159	-0.187398	0.594838		0.602676	0.821817	-0.23841
6800	0.349641	-0.128198	0.289238		-0.27085	0.520985	0.097101
6900	0.0166414	0.144702	0.201238		0.050176	-0.42598	-0.33395
7000	0.438041	0.381302	-0.04756		-0.25365	-0.30148	0.345029
7100	-0.199959	0.111502	0.250238		0.441992	0.018261	0.412145
7200	0.178241	0.100502	-0.23866		0.862912	-1.09374	-1.07304
7300	-0.523459	0.138102	-0.23706		0.646672	0.278769	-0.53054
7400	0.0411414	-0.214498	0.324538		0.396772	0.791421	0.495717
7500	-0.422359	-0.046898	0.078238		-0.4977	0.788701	-0.34354
7600	0.0225414	-0.076198	-0.60516		-1.15424	0.779861	-1.49709
7700	0.00604142	0.0567022	0.219238		-0.27935	-0.38763	-0.26262
7800	0.0504414	0.0018022	-0.51626		0.90208	-0.82263	0.871961
7900	0.0446414	-0.104898	-0.40156		-0.33865	0.636517	1.03591
8000	-0.254059	-0.086398	-0.13096		0.162716	0.851873	0.409833
8100	0.708141	-0.140798	-0.56406		0.462256	0.269521	0.054057
8200	-0.0245586	0.0430022	0.151438		-0.81417	-0.65113	-0.52728
8300	-0.256959	-0.145098	0.468438		0.071324	-0.83052	-0.64274
8400	-0.191559	0.229102	-0.14056		-0.44874	0.015813	0.633213
8500	0.250641	0.105902	0.023438		-0.11948	-0.83657	0.838369
8600	0.0156414	-0.579098	0.076038		0.335708	-0.1699	1.35163
8700	0.432541	-0.311798	-0.22366		1.09241	0.092857	-0.65552
8800	0.0639414	0.497802	0.631838		-0.70755	0.802029	0.018085
8900	0.0750414	-0.156698	-0.67116		0.084788	-0.24	0.029781
9000	0.128241	-0.649898	-0.22516		-0.32464	0.474337	0.110157
9100	0.115441	0.132902	-0.28656		0.165232	0.706761	-0.65716
9200	-0.428459	-0.013298	0.065638		-1.08597	0.027441	-0.31512
9300	0.413341	-0.056898	0.223538		-1.21381	0.304813	-0.28975
9400	0.339441	-0.252298	0.257238		0.009784	-0.24898	0.478105
9500	-0.181659	-0.380598	-0.14046		-0.1494	-0.56402	0.607849
9600	0.0840414	-0.271698	-0.22976		0.476604	0.738177	0.043313
9700	0.411741	0.361802	0.149938		0.095328	-0.22838	0.852785
9800	-0.0918586	0.0651022	0.452638		-0.14437	0.986105	0.467837
9900	-0.166359	-0.028998	-0.16076		-0.0848	0.218725	-1.29778
10000	0.0118414	-0.339498	-0.12736		0.853528	-1.48937	0.005233
10100	-0.0760586	-0.176398	0.399338		0.0888	-0.69465	0.315381
10200	0.0651414	-0.308498	-0.06896		-0.05794	0.561717	1.44017
10300	-0.387059	0.140202	0.231838		0.755744	0.956457	0.807089
10400	-0.0964586	-0.259198	-0.26226		0.328568	0.792985	0.662249
10500	0.660941	0.0921022	-0.13646		0.739288	1.64312	-1.00416
10600	0.269441	0.238702	0.109838		-0.60956	1.6404	-0.173
10700	-0.0634586	-0.331398	0.020038		-0.48696	-1.08035	-0.27262
10800	0.0417414	0.134002	-0.08816		0.153196	-1.67535	-0.3073
10900	-0.189359	0.319802	0.004538		0.356584	-0.03131	0.348497
11000	0.170741	-0.233298	-0.28236		-0.26065	0.922185	1.19693
11100	-0.0671586	-0.353198	0.237338		-0.26915	0.626725	-0.50681
11200	-0.284059	-0.016298	0.354938		1.71033	-0.57422	-0.3534
11300	-0.285659	-0.364098	-0.01256		1.12981	-0.61584	0.218141
11400	-0.0288586	0.200102	-0.39996		0.714196	-0.25524	-0.60568
11500	0.631241	-0.013398	-0.07336		-0.30914	0.445301	-0.37523
11600	-0.0323586	-0.220698	-0.50286		-0.40549	-0.36893	0.093769
11700	-0.197959	-0.435998	-0.32716		0.200796	-0.39239	0.467565
11800	0.252641	0.422702	0.076138		0.516384	-0.88464	-0.91413
11900	-0.569759	0.0947022	0.302338		1.07983	1.05805	-0.00211
12000	0.194341	-0.297398	-0.62596		0.260976	1.05322	-0.63784
12100	0.718941	0.111902	0.445838		-1.04088	0.037301	0.561133
12200	-0.0978586	-0.098298	0.244538		-0.50103	0.397701	-0.44425
12300	-0.178359	0.268402	-0.11726		-0.52524	-0.22273	-0.70081
12400	0.754641	0.228302	0.866338		-0.377	-1.10075	-0.87924
12500	0.204441	0.0881022	-0.60526		0.281036	0.208525	0.152589
12600	-0.00965858	-0.501898	0.293738		0.109404	0.011189	0.326193
12700	-0.175459	0.0628022	-0.32686		-1.85131	0.519013	0.116345
12800	0.200041	-0.207398	-0.28896		0.007132	0.680105	0.047121
12900	-0.236859	-0.296198	-0.09456		-0.1781	-0.62359	-0.59772
13000	-0.0544586	0.0193022	-0.53706		0.180532	-0.82399	0.726169
13100	0.200841	0.191302	0.391338		-0.67212	-0.31004	0.505373
13200	-0.298359	0.508202	0.292238		0.484764	-0.86424	-0.06216
13300	0.515141	-0.437998	-0.52476		0.942268	0.515069	-0.0561
13400	-0.419759	-0.259598	0.255138		0.214532	0.830045	-0.4316
13500	0.108341	0.373102	0.292638		-0.53122	0.449041	0.580173
13600	0.316941	0.290502	-0.06106		0.40738	0.124273	0.706109
13700	-0.188559	0.169202	0.051538		0.743028	-1.16881	0.233373
13800	-0.222959	0.257502	-0.26646		-0.85994	0.101561	-0.46193
13900	0.0750414	0.379602	0.166738		0.123004	-0.38144	-0.5253
14000	0.271141	0.135702	0.127838		-0.19401	-0.60544	0.713793
14100	-0.438959	0.298802	-0.12166		1.69054	-0.92123	-0.24018
14200	0.601241	-0.218398	0.326238		0.938256	0.148073	0.795461
14300	-0.186559	0.524702	-0.23406		-0.9667	-0.11346	-1.29683
14400	0.123341	-0.109598	0.193038		-0.82757	0.957681	0.972057
14500	-0.188859	0.398802	-0.10696		0.088188	0.194245	0.954921
14600	0.0101414	-0.257898	0.288738		0.577312	0.193225	-0.37169
14700	0.103441	0.106002	-0.08126		1.04529	-0.37138	-0.97179
14800	-0.106959	-0.130098	-0.31516		0.847544	0.136921	-1.39917
14900	0.422941	0.318602	0.429038		-0.24086	-0.22606	0.220521
15000	0.307841	-0.047598	0.189438		0.543448	0.441153	-0.53469
15100	-0.384859	-0.480798	-0.30466		-0.12295	1.08178	1.21944
15200	0.144141	0.0801022	-0.18106		-0.8394	-0.35819	1.15185
15300	0.138441	0.173302	0.130538		1.08072	-0.90865	1.38414
15400	0.0818414	0.430302	0.223838		0.94322	0.030841	-1.23556
15500	0.184641	-0.143098	0.009138		0.239896	0.220357	-1.35007
15600	0.347541	0.0571022	0.329738		-1.43542	0.360097	-0.25269
15700	-0.345659	-0.323498	-0.08606		-0.33715	0.142021	0.444921
15800	-0.0842586	-0.404198	-0.19706		0.966952	-1.36873	0.256833
15900	0.0425414	0.146902	-0.05876		-0.01837	0.198461	0.877605
16000	-0.310759	-0.225898	-0.39836		0.381336	0.116793	0.364409
16100	-0.0657586	0.422002	0.501738		-0.24365	0.241301	-0.52626
16200	-0.153459	0.189502	-0.01386		0.369436	0.658277	0.133005
16300	0.0685414	-0.073898	0.099338		-0.60915	-0.96318	0.578201
16400	-0.0181586	-0.750498	0.010738		-0.23066	0.316033	-0.37584
16500	-0.0691586	-0.425098	-0.70836		0.511148	0.136989	-0.26881
16600	-0.152759	-0.016598	-0.20166		1.03114	-0.27659	-0.52367
16700	0.318341	-0.130798	0.042138		0.299532	-0.05579	-0.16178
16800	0.360641	-0.020798	0.242838		-1.42236	-0.17153	0.504557
16900	0.147141	-0.151698	0.522438		-0.87605	0.642501	0.900113
17000	0.187741	0.0248022	-0.50126		-0.88292	0.703157	0.065821
17100	-0.120359	-0.313298	-0.24476		0.72868	0.505889	-1.3955
17200	-0.283759	-0.186798	0.156638		1.36088	-0.35084	-1.21448
17300	-0.396259	-0.225598	0.020238		0.828776	-0.98222	-0.2869
17400	0.239941	-0.023898	0.224338		1.35027	0.166025	-0.13566
17500	0.676541	-0.486798	-0.23496		-1.09345	0.859217	0.495309
17600	0.259241	0.160002	-0.04806		-0.80186	1.61279	0.070853
17700	0.398041	0.0121022	0.525838		-0.44949	-0.37696	0.243301
17800	0.169441	-0.211498	0.566438		-0.088	-0.27686	-0.91413
17900	-0.0676586	0.115802	-1.20146		-0.52993	-0.1261	-0.05128
18000	-0.372259	0.537802	-1.02196		-1.29112	0.193565	-0.92956
18100	0.368241	-0.139698	-0.24656		0.22922	1.73288	-1.12207
18200	-0.0727586	-0.142898	-0.04216		-0.77194	0.347857	-0.13804
18300	0.0191414	0.0598022	-0.02626		0.639464	-1.54499	0.641305
18400	-0.0426586	-0.219398	-0.07646		-0.29941	-1.89165	-0.93188
18500	-0.152459	0.220402	0.141638		0.26866	-0.9591	-0.26146
18600	-0.0611586	-0.117898	-0.39776		-0.10888	-0.23558	0.661365
18700	0.318641	0.183602	0.046838		0.480684	0.891857	0.226777
18800	0.186941	0.381102	-0.01356		0.027124	-0.23613	-0.2242
18900	0.593741	0.0984022	-0.13656		-0.74141	-0.21858	-0.13668
19000	0.122441	-0.112998	-0.33976		-0.94677	-0.13998	-0.82491
19100	-0.157559	0.0617022	0.552738		0.272536	1.08239	0.008361
19200	0.279841	-0.058198	-0.34546		0.465928	-0.18581	2.00219
19300	0.352041	0.294302	-0.15906		-0.32695	-0.68547	-0.37251
19400	0.375841	-0.023898	0.789738		0.194132	-1.08667	-0.83484
19500	-0.438559	0.0611022	-0.31356		-0.02129	-0.32222	-0.90107
19600	-0.255259	0.394002	0.158538		0.707736	0.212469	-0.33973
19700	-0.131559	0.0710022	0.191038		-0.93052	0.819845	-0.22474
19800	0.125141	0.263802	0.030538		0.562148	0.479097	0.027673
19900	-0.226359	-0.706698	0.607738		0.446344	-0.44584	0.332313
20000	-0.303259	0.271202	-0.34236		0.689308	-0.21396	0.826741
20100	-0.114959	-0.097598	-0.07726		-0.07277	0.367509	-0.55692
20200	-0.00115858	0.143502	-1.11456		-0.27724	-0.93966	-1.29078
20300	-0.0132586	0.208202	-0.20926		0.194472	0.973185	0.081461
20400	0.280141	-0.002998	0.049838		-0.63968	0.244701	0.322317
20500	-0.186359	-0.190298	0.221038		-0.34654	-0.07197	1.03577
20600	0.239841	-0.171698	1.24724		-0.26432	-0.37927	1.44581
20700	0.382341	-0.238398	-0.32176		1.87067	-1.45911	0.616553
20800	-0.403759	-0.161598	-0.03086		0.654968	-1.44653	0.058545
20900	-0.293859	0.133002	0.353338		-0.30057	-0.5099	-1.65601
21000	-0.241859	-0.199798	-0.15016		-1.15438	-0.54322	-1.01218
21100	-0.196059	0.224002	0.701338		-0.69803	0.172757	0.158165
21200	1.01264	0.0865022	0.276638		-0.11221	0.415449	1.24637
21300	0.0961414	-0.117098	0.235238		0.853868	-0.06082	0.381273
21400	-0.704359	-0.265898	-0.19646		0.497548	0.684321	-0.49198
21500	-0.00295858	0.0960022	0.127438		-0.33287	0.261293	-0.44438
21600	0.684941	-0.295998	-0.01796		-0.58603	0.795977	0.414933
21700	-0.448559	0.245802	0.169938		-0.86755	-0.3896	0.414185
21800	0.0576414	-0.162698	0.211838		0.356652	-0.22185	0.792333
21900	-0.158959	0.380402	-0.10246		0.630352	-0.05722	-0.90508
22000	-0.210959	-0.069298	-0.64836		-0.68912	0.474269	-1.98111
22100	-0.187159	0.219402	-0.57306		0.3727	0.184589	-0.85476
22200	-0.0732586	0.300602	0.558538		0.660884	-1.73315	0.875361
22300	0.117841	0.0335022	-0.10136		-0.93474	-1.59014	-0.24297
22400	-0.576859	-0.250398	-0.08936		0.577924	-0.24905	-0.18932
22500	-0.264159	-0.474998	-0.07046		-0.22801	0.320181	-1.34701
22600	0.568141	0.254602	-0.23186		-0.96418	0.415993	-0.88523
22700	-0.269159	0.0812022	-0.05216		0.291916	1.0673	-0.20774
22800	-0.423959	-0.103498	0.885338		-0.33232	0.467945	1.27819
22900	0.740141	0.317502	-0.22296		-0.04564	0.799717	0.347953
23000	-0.382959	0.334802	-0.26636		-0.06189	0.046549	0.503469
23100	-0.0747586	-0.247498	0.718038		0.411324	-1.29509	-0.87816
23200	0.767141	0.123402	-0.36386		-0.00783	-0.37485	-0.93636
23300	0.0994414	-0.130098	-0.44806		-0.26956	0.214509	-0.48797
23400	-0.348459	0.255502	0.100438		0.234116	-0.07231	0.173533
23500	0.633841	-0.132998	-0.05996		1.28839	0.640801	0.616825
23600	-0.292259	-0.155198	0.125238		0.945532	-0.99426	-0.25596
23700	-0.365259	-0.123298	0.664638		-0.64342	-0.0103	-0.56032
23800	0.322741	0.392902	-0.27026		-0.53612	0.007109	-1.44929
23900	0.287241	-0.449098	0.297638		0.749488	-0.07435	0.312661
24000	0.0311414	-0.353598	-0.30346		0.0871	0.603741	0.575889
24100	0.359441	-0.025098	-0.09416		0.546508	-0.71573	0.036445
24200	0.144941	-0.092398	0.000338		0.383852	-0.15453	1.28037
24300	0.0541414	0.0415022	0.475038		0.578808	1.29279	-1.25644
24400	0.327641	-0.250598	0.128138		0.055548	0.859625	-0.65301
24500	-0.260459	-0.362398	-0.19006		-1.02259	-0.98868	-0.35245
24600	0.521941	0.427702	-0.28886		0.142928	-2.19119	1.60541
24700	-0.538259	-0.177898	-0.01856		0.322108	-0.95115	0.828713
24800	-0.232459	-0.062498	-0.08046		-1.84587	-0.41708	-1.02435
24900	-0.0981586	-0.276398	0.260838		-0.78228	1.38567	-1.06713
25000	-0.0447586	-0.117698	-0.64516		-0.92073	1.42083	-0.93106
25100	0.0593414	-0.117898	0.261538		-0.12533	0.949929	0.529581
25200	-0.0573586	0.133502	-0.39476		0.081252	0.521461	0.737253
25300	0.121141	0.134502	-0.10686		-0.26602	-0.41286	0.523461
25400	1.33364	0.116002	-0.21396		0.372224	-0.18472	-0.83708
25500	-0.451559	-0.052898	-0.07696		0.25948	0.288221	0.141233
25600	-0.0144586	-0.255998	-0.20466		0.205148	0.588305	-0.04896
25700	-0.192259	-0.557998	0.626738		-0.03822	0.241369	0.802669
25800	0.239741	0.462302	-0.21226		-0.88319	0.092993	0.562901
25900	-0.0505586	0.571702	-0.09616		-0.08351	0.129985	0.185705
26000	0.134241	-0.247398	0.121738		0.482384	-0.01574	-0.7106
26100	-0.0425586	-0.455498	0.013138		0.89834	-0.22831	-0.68844
26200	-0.458459	-0.200698	0.218338		-0.3955	-0.85792	0.714473
26300	-0.208859	-0.550198	-0.29766		-1.04673	0.097821	0.956893
26400	0.0569414	-0.103698	0.271038		-0.23638	0.152221	0.518905
26500	-0.158159	-0.147898	-0.15636		-0.42086	0.457133	-0.50667
26600	0.299341	0.0306022	0.227338		0.19114	1.44279	-0.1203
26700	0.0502414	-0.189998	-0.30316		-0.36007	0.786661	0.016861
26800	0.0537414	-0.222598	-0.45486		-0.26405	-1.66766	-0.93065
26900	-0.257359	0.0910022	-0.25166		-0.96806	0.489229	0.425337
27000	0.573741	-0.026798	-0.12606		0.7467	0.747085	-1.14886
27100	0.344241	0.270902	-0.46096		0.683596	0.639577	0.392833
27200	-0.0443586	-0.137098	-0.55666		-0.21101	0.147121	-0.70598
27300	0.205841	0.498102	0.592138		0.143064	-0.08054	-0.0268
27400	0.255041	-0.019598	-0.27086		-0.37312	-1.01085	-0.14586
27500	0.239441	0.230402	0.404038		0.052896	-0.39464	0.201549
27600	-0.118059	-0.175698	0.120938		-1.01878	0.140389	0.763977
27700	-0.0648586	0.204202	-0.19216		-0.22278	0.832561	-0.27214
27800	-0.356959	-0.121498	-0.36016		0.374672	-0.28781	-0.27799
27900	0.160241	-0.242498	0.181038		0.721336	-0.24599	-0.02374
28000	-0.227259	0.160802	0.117638		0.360664	-0.68119	-0.12825
28100	-0.0595586	-0.350298	-0.60226		0.466676	-0.67167	0.994905
28200	-0.226059	-0.029398	0.242338		-0.3005	0.897637	-0.241
28300	0.408341	0.0581022	0.206038		-0.26453	0.063889	-0.17959
28400	0.0741414	0.140002	0.595538		-0.58406	1.65339	-1.15838
28500	-0.455659	0.166702	-0.53326		-0.2308	0.798017	0.099005
28600	0.142741	0.0042022	-0.23946		1.28839	-0.01281	-0.05128
28700	0.0667414	0.135602	0.095438		0.782264	-1.66549	0.026925
28800	-0.166259	-0.272698	0.323638		-0.94677	-0.58266	-0.65641
28900	-0.224759	0.475502	0.152438		-0.51178	-0.22151	0.773905
29000	-0.0649586	0.0080022	-0.23296		-0.3449	0.496709	0.437713
29100	0.318741	-0.617698	-0.60516		0.013048	-0.17017	0.591597
29200	-0.433259	-0.238298	-0.04656		-0.63037	-0.2755	-0.40433
29300	0.337341	-0.301398	-0.15856		0.071392	-0.6578	-0.6987
29400	0.0377414	0.302202	-0.17186		-0.12152	-0.51357	0.808857
29500	0.0747414	-0.227898	-0.14436		0.119128	0.355201	-0.41521
29600	-0.0345586	-0.069598	0.167938		-0.18898	0.579601	0.111585
29700	0.0601414	-0.414598	0.227838		0.631984	0.376213	0.939213
29800	0.0322414	0.526902	-0.30956		1.42677	-0.78978	-0.84409
29900	0.0366414	0.262302	0.050538		1.07222	0.091905	0.316333
30000	-0.0381586	-0.214198	-0.43726		-0.18048	-0.3029	0.872165
30100	0.395541	-0.369098	0.238638		-0.89149	-0.67826	-0.0693
30200	-0.351759	-0.524898	0.232238		-0.9586	0.173845	0.626549
30300	0.0699414	-0.225198	-0.01306		0.2996	0.117881	-0.16932
30400	0.236541	-0.409998	0.100138		0.71338	0.565729	-0.34748
30500	0.567141	0.0861022	-0.15016		0.7008	-0.23511	0.157417
30600	0.00554142	-0.114498	-0.25116		0.937168	0.232257	0.995517
30700	-0.186059	0.0121022	0.088338		-0.63764	0.410417	-1.21611
30800	0.0178414	0.291202	-0.02176		-1.0415	0.349217	0.282197
30900	-0.910359	0.0784022	0.067238		-0.10956	-0.44312	1.67722
31000	0.0802414	-0.351298	-0.62656		0.496732	-0.08061	0.704069
31100	0.617841	0.220202	0.367238		0.200728	0.100405	-1.84124
31200	-0.280859	0.133102	-0.06576		0.573096	0.060625	-1.06543
31300	0.474641	0.367002	-0.35656		0.225004	0.306241	0.641169
31400	-0.152059	0.102302	0.283238		0.190256	0.025333	1.82335
31500	-0.307159	0.134902	0.176738		0.444644	-0.54464	1.94901
31600	0.154641	0.126802	-0.48636		-0.13465	0.123865	-0.93942
31700	-0.0750586	-0.141298	0.146038		0.151904	-0.52472	-2.00362
31800	0.393541	0.0090022	0.570538		-1.18613	-0.481	-0.91052
31900	-0.259359	0.0086022	-0.65826		-0.46873	-0.95135	0.028761
32000	-0.0669586	-0.597498	-0.05296		0.307896	-0.42544	1.1509
32100	0.387341	-0.228898	-0.05466		0.131844	0.621625	1.03033
32200	-0.131759	0.356002	0.062138		-0.5334	0.134949	0.889641
32300	0.294041	0.0428022	0.382938		-0.18646	-0.36594	-0.42752
32400	-0.303559	0.176202	-0.05746		-0.33763	0.102853	-1.5198
32500	0.148641	-0.156198	-0.07726		-0.06379	-0.23953	0.191009
32600	0.183641	0.542902	-0.48406		0.185292	-0.20369	-0.18585
32700	-0.0555586	-0.258998	-0.14966		-0.08664	-0.10965	0.582009
32800	0.429141	-0.071598	0.606438		-0.03027	0.448157	-0.38169
32900	0.473841	0.292402	-0.11886		-0.38849	-0.86458	0.235617
33000	0.287241	0.0097022	-0.44976		0.251388	0.496709	-0.01394
33100	0.135041	-0.061898	0.062738		-0.10928	0.442853	-0.13192
33200	0.256641	0.506502	-0.00796		-0.40053	0.098433	-0.01265
33300	-0.0881586	-0.115798	-0.07956		-0.81886	0.157593	0.817561
33400	0.0104414	0.0487022	-0.06926		-0.31954	-0.7736	-0.23773
33500	-0.226459	-0.402498	0.215138		1.06079	0.444553	0.043789
33600	0.614541	-0.290998	-0.16706		1.32103	0.963189	-0.89033
33700	-0.280559	0.309402	0.432838		-0.10446	-0.30474	-0.60344
33800	0.295541	0.0250022	-0.06676		-0.79377	-0.48827	-0.1662
33900	0.358141	-0.011498	-0.29106		-0.353	0.275165	0.028217
34000	0.245641	-0.196598	-0.77566		0.757852	-0.94836	-0.43242
34100	0.0146414	-0.130698	-0.04866		1.18727	-0.20226	-0.28248
34200	-0.214359	-0.239098	0.349638		-0.2884	-0.51398	-0.06644
34300	0.156041	0.352302	0.035638		-1.04354	0.375805	-0.08494
34400	-0.0329586	-0.038698	-0.16216		0.877328	-0.27468	0.756837
34500	0.372041	0.0947022	0.558138		0.905616	-0.52656	-0.74923
34600	-0.143259	0.0691022	0.046038		0.454708	1.19038	-1.25147
34700	0.0697414	0.194502	-0.08036		-0.2514	-0.48249	-0.63322
34800	-0.246459	-0.195898	0.041438		1.64403	-0.27237	1.38992
34900	0.611441	-0.421498	-0.29076		0.311296	0.016357	0.488849
35000	0.244441	0.229002	0.172438		-1.00042	-1.23355	-0.69911
35100	0.304541	-0.174098	0.249938		-1.65016	0.784689	-0.69279
35200	-0.356159	0.0918022	0.103838		0.351552	-0.95366	0.799337
35300	-0.472059	0.115902	-0.07676		0.798856	-0.15609	-1.22291
35400	0.0782414	0.294302	-0.03916		-0.27718	0.226953	-0.89427
35500	0.156141	-0.045198	0.137938		-0.28806	0.204785	0.224805
35600	0.595141	-0.120498	0.141638		-0.83614	0.116181	1.28166
35700	-0.206859	-0.219798	0.050038		-0.05094	0.288425	0.754049
35800	-0.429059	0.0876022	-0.07186		0.189236	-0.69186	-0.0644
35900	0.335041	0.103802	0.340238		-0.60385	0.134269	-0.37122
36000	-0.0309586	-0.157298	-0.27806		-0.07025	0.358261	1.52157
36100	0.165641	0.255002	-0.30866		-0.26106	-0.1752	0.745345
36200	0.0553414	-0.298098	-0.05906		-0.71482	-0.6867	-0.63866
36300	0.0467414	0.0133022	-0.04656		0.608796	-1.81611	-1.10031
36400	0.237741	-0.263598	-0.55556		0.267232	-0.63842	0.290017
36500	-0.340159	0.145102	0.161838		0.079552	-1.03601	1.54945
36600	-0.0558586	0.326102	-0.10466		-0.62058	-0.48338	0.470965
36700	0.120341	-0.251998	0.278538		-0.56448	0.060353	-0.63737
36800	0.194241	-0.035998	-0.49826		-0.92372	0.712541	-0.11234
36900	0.298941	0.112302	0.251938		0.757104	-0.27394	0.694209
37000	0.564541	0.255702	-0.18636		-0.73774	0.503169	0.883657
37100	-0.472859	-0.122898	-0.01506		-0.2138	0.656917	1.01578
37200	-0.167159	0.0727022	-0.14536		0.839656	1.69439	0.832929
37300	-0.303659	0.131602	0.184138		-0.70428	-0.4644	-0.63111
37400	0.556041	-0.202898	-0.01706		1.05229	-0.80352	-0.23562
37500	0.00024142	-0.091398	0.276038		-0.13614	0.389745	-0.60724
37600	-0.290259	0.0580022	0.380438		-1.63446	0.996373	-0.4318
37700	-0.281559	0.0960022	-0.04386		-1.36055	1.09178	0.522917
37800	0.963841	0.369302	0.721038		0.25574	0.115229	-0.45996
37900	0.255841	0.0818022	-0.34296		0.363928	-0.02587	-0.14559
38000	0.741441	-0.320798	-0.31316		0.269884	-1.13774	-0.49946
38100	0.647141	0.0749022	0.117838		-0.15634	0.011529	-0.48471
38200	-1.06056	0.902402	-0.13496		0.582616	-0.08387	-0.16225
38300	0.313641	0.248002	-0.12206		0.120488	0.082249	0.182373
38400	0.250641	-0.160098	0.592338		0.210452	-0.18615	0.656741
38500	-0.254859	-0.546898	-0.29206		-0.93004	-0.39674	0.567797
38600	0.255241	-0.069598	0.240938		-0.31424	0.203221	-0.05733
38700	0.152041	0.282702	-0.32416		2.26494	0.001737	-0.65471
38800	-0.157259	-0.122698	0.722638		0.29382	0.672557	0.221201
38900	-0.215159	0.0057022	-0.33856		-0.44622	0.033765	-0.64247
39000	-0.565059	-0.094098	0.277238		-0.93603	-0.01574	-0.1139
39100	0.150341	-0.452498	0.152738		-0.13546	0.605509	-0.6715
39200	-0.0628586	-0.287498	0.303638		0.31354	0.097957	-0.09908
39300	0.0610414	-0.043298	-0.28316		-0.10514	-0.16323	0.740721
39400	-0.290659	0.253602	-0.81466		0.243432	0.000581	-0.06018
39500	0.354741	-0.156198	-0.04526		-0.7697	0.058109	-0.03815
39600	0.0626414	-0.152898	0.133738		-0.22386	1.10803	-0.14994
39700	-0.105559	-0.207698	0.265438		0.210044	-0.48861	-0.50647
39800	-0.298459	0.118902	-0.29516		-0.00626	-0.64481	-1.35137
39900	0.320541	-0.079898	-0.25856		0.26356	-0.85928	-0.42813
40000	-0.246459	0.0540022	0.197238		-0.22454	1.03377	1.34211
40100	0.213341	-0.111198	0.066338		0.375556	1.16338	-0.03332
40200	-0.0504586	-0.029398	0.135838		-0.51191	0.937553	0.347137
40300	0.0389414	0.110602	0.006238		0.387524	-1.33915	-1.06223
40400	-0.266659	-0.446698	-0.15306		0.219428	-1.95075	0.100161
40500	0.422441	-0.328898	0.352438		0.971304	0.824877	0.818241
40600	0.226341	-0.021798	-0.21356		-0.156	-0.25122	0.457705
40700	0.0621414	0.264702	0.026338		-1.38	-0.41252	0.526249
40800	-0.0352586	-0.342498	-0.04816		-0.57644	-1.47189	0.829461
40900	-0.0200586	-0.259998	0.051338		-0.34667	-0.05599	0.122465
41000	0.679841	-0.354398	-0.03216		-0.17885	0.638421	0.593229
41100	-0.597659	0.230902	0.236538		0.657416	0.597689	0.285189
41200	0.244341	-0.072798	0.606038		-0.01062	-0.87764	0.008157
41300	-0.187459	0.0817022	0.039038		-0.7559	-0.3131	-0.46778
41400	0.661141	0.0932022	0.329938		1.30743	-0.4372	-0.50783
41500	-0.339359	-0.207398	-0.29736		0.89868	0.358057	0.701009
41600	0.0179414	0.111702	-0.02306		-0.58379	-0.56831	0.223785
41700	0.0866414	0.177102	0.311938		0.178084	-0.43544	0.506937
41800	-0.260059	0.259002	0.279438		0.460556	0.156573	0.845985
41900	0.325641	0.0080022	-0.23476		-0.40774	0.434489	-0.12431
42000	-0.179359	-0.165398	-0.08046		-1.02728	1.36371	-0.10568
42100	0.0938414	-0.221998	0.110738		-0.19898	-0.50289	-0.45044
42200	0.0209414	-0.353498	-0.19716		0.445188	-0.45502	-0.29696
42300	-0.00585858	-0.244398	-0.69826		0.167748	0.774081	-0.2497
42400	-0.187659	0.0795022	0.188838		-0.74345	1.11823	0.651777
42500	-0.356959	0.0864022	0.383238		-0.37129	-0.18486	-0.47192
42600	-0.00895858	0.700802	0.132338		0.185564	0.200569	-0.30145
42700	0.708541	0.490602	0.359038		-0.26351	0.594085	-1.4482
42800	-0.367759	0.370002	-0.25176		-0.87156	0.628697	0.096625
42900	-0.0737586	-0.135798	0.075938		-0.59161	-0.14895	0.499321
43000	0.165441	0.318702	0.411938		-0.22482	0.424833	-0.19074
43100	0.0172414	0.866402	0.046338		1.22807	-0.53465	0.385013
43200	0.325641	-0.414598	-0.24916		-0.10962	0.513641	-0.19761
43300	-0.328159	0.192602	-0.40656		-0.8124	-0.06109	-1.12948
43400	-0.137359	0.187402	-0.16676		-0.94466	-0.75483	-0.17871
43500	-0.104159	0.487002	0.112638		0.827688	-0.45155	-0.09826
43600	-0.00265858	0.190002	0.234038		0.877396	0.216277	-0.0557
43700	0.0232414	0.168102	0.449138		0.237516	1.1117	1.85687
43800	-0.463559	0.0831022	-0.33866		-0.07012	-1.06165	-0.09527
43900	-0.0164586	-0.004098	0.303638		0.348016	-0.05967	-1.13873
44000	-0.0501586	-0.054298	0.126538		0.584656	0.070961	-0.0476
44100	0.314141	0.302502	-0.20526		-0.34069	-0.50235	0.676257
44200	-0.0154586	-0.147598	-0.49616		-0.2408	0.252317	-0.70591
44300	-0.0913586	-0.477198	-0.00726		1.00843	0.107749	-0.72924
44400	0.354441	0.377202	0.366938		0.056024	0.350849	-0.30056
44500	-0.184259	0.392002	0.082738		0.594244	-0.01771	0.692441
44600	0.0729414	0.126202	-0.76026		0.773764	-0.54934	0.711141
44700	0.392941	-0.282198	0.051338		0.30062	-0.7466	1.74875
44800	0.288741	-0.107798	0.298738		0.334212	0.136241	0.981237
44900	0.323541	-0.070998	-0.54076		-0.28942	0.205465	-0.83239
45000	-0.360859	0.0697022	0.005438		-0.53544	0.156369	-1.13023
45100	0.0321414	0.101602	0.133438		0.08676	-0.53247	-0.95309
45200	-0.183859	-0.045698	-0.41516		0.903576	-0.39695	0.090573
45300	-0.344959	-0.343498	0.175638		-0.02197	1.15311	1.4894
45400	0.266741	-0.209198	0.207738		-1.12799	0.420957	-0.95901
45500	-0.437059	0.183702	-0.21606		-0.07794	-1.39444	-0.90515
45600	-0.108359	0.0797022	-0.40056		0.71066	-0.66392	-0.7646
45700	0.292441	0.0033022	0.334838		0.223984	0.486577	0.408065
45800	0.387141	0.397902	-0.27836		1.02924	0.191253	-0.08602
45900	-0.912459	0.221802	-0.57376		1.01924	0.342009	0.251665
46000	-0.151359	0.440802	0.282238		-0.95636	-0.11849	0.254589
46100	0.378741	-0.007598	0.172138		-1.55524	0.769253	0.786485
46200	-0.436759	-0.107198	0.133138		-2.25244	0.022205	-0.76011
46300	-0.0202586	-0.000498	0.405438		0.25064	-0.78496	-1.00497
46400	-0.252959	-0.303298	-0.16336		0.113484	0.022953	-0.65498
46500	0.260941	0.435002	-0.15026		1.44329	0.429525	-0.36081
46600	-0.208359	0.0782022	0.084138		0.713584	-0.73613	0.391269
46700	0.0333414	0.101102	-0.14146		0.753432	-0.08653	0.089757
46800	0.0284414	0.0099022	0.013738		-0.37795	0.303657	-0.08038
46900	0.0409414	0.0048022	0.218538		-0.2833	0.884717	0.644841
47000	0.0665414	0.0606022	0.261438		-0.6726	-0.15385	-0.21856
47100	-0.548159	0.207902	0.109238		0.4764	0.043013	0.213721
47200	0.380041	-0.023298	-0.26896		0.1211	-0.02043	0.141505
47300	-0.164559	0.179402	0.233238		0.3166	1.01766	0.995789
47400	0.293241	0.145302	-0.01276		-0.27242	0.208117	0.555217
47500	-0.419759	0.0359022	-0.36986		-0.17613	0.173097	-1.27283
47600	-0.235759	-0.012698	0.120838		0.488368	0.173369	-1.41352
47700	0.696241	-0.083498	0.409838		0.145172	0.494669	0.113761
47800	0.0646414	0.0761022	-0.61846		-0.58046	-1.31637	0.811305
47900	-0.131559	0.175602	0.375038		0.88134	-0.3537	0.038009
48000	-0.104259	0.495702	0.106638		0.928668	-0.14691	-0.74549
48100	0.231741	-0.079698	-0.04086		-0.23182	-0.58599	0.227933
48200	0.0338414	0.122302	0.384738		-0.34803	-0.54906	0.931665
48300	0.0411414	-0.084798	0.023438		0.061464	0.052873	-0.99389
48400	0.0225414	0.193002	0.736738		0.294432	0.187105	0.311505
48500	-0.259259	-0.050098	0.346738		0.752208	-0.58708	0.391949
48600	0.331041	0.0883022	-0.44116		-0.27405	-0.33867	0.088193
48700	-0.477159	0.206102	-0.16016		-1.27922	-0.32432	0.153881
48800	0.0714414	-0.277798	0.566438		-0.23386	0.568449	-0.11955
48900	-0.725859	-0.101898	0.054638		0.264308	1.02167	-0.53095
49000	0.100041	0.0038022	-0.76276		-0.34912	0.590889	-0.43704
49100	-0.0453586	0.0628022	0.078238		-0.08569	-1.24531	0.214061
49200	0.243141	0.163702	0.319838		-1.72082	-0.19859	-0.24909
49300	0.622341	-0.481798	-0.03466		-0.52143	-0.72056	-0.23889
49400	-0.161659	0.230002	0.230538		0.048952	0.340241	0.630085
49500	0.0756414	-0.239298	-0.05076		-0.2971	0.672761	0.327553
49600	0.224041	0.0279022	0.294938		0.247512	1.26695	-0.37938
49700	0.419641	0.0436022	0.099038		0.279676	-0.19771	0.308037
49800	0.127741	-0.005698	0.260438		-0.64166	-0.68758	0.692305
49900	0.240741	0.0116022	-0.18196		1.46437	-0.80393	0.638109
50000	0.418541	0.0403022	-0.00776		-0.67015	-0.32344	1.00266
50100	0.0187414	-0.164098	-0.15546		-0.83539	0.163781	-0.20516
50200	0.0347414	0.108002	0.086338		-1.01205	0.845481	-1.09718
50300	-0.124359	0.270002	-0.15696		1.07908	0.976857	0.050793
50400	0.249441	-0.049298	-0.47796		0.900584	0.884513	-0.37774
50500	-0.00925858	0.106202	-0.06726		0.508156	-0.00357	0.753845
50600	-0.177759	-0.462198	0.317338		-0.24671	0.370161	0.194069
50700	0.450641	-0.088298	-0.50636		-0.87075	0.070961	-1.17402
50800	-0.343759	0.257202	-0.22456		0.979532	0.332013	-0.54564
50900	0.106441	-0.140098	0.042738		0.145444	1.51916	0.224397
51000	-0.102659	-0.151398	-0.10926		0.354136	0.525269	-0.23277
51100	0.727841	-0.243798	0.304138		-0.47893	-0.38573	-0.54992
51200	-0.283059	0.246002	-0.42696		0.127968	-1.85949	0.419421
51300	-0.0424586	0.107502	-0.16416		-0.57148	0.318073	0.151977
51400	-0.239459	-0.089198	-0.26996		-0.10412	0.470597	-0.83355
51500	-0.00665858	-0.048798	-0.19756		-0.38135	0.225865	-0.01762
51600	0.0803414	0.119502	-0.23926		-0.23882	-0.99909	-0.28805
51700	0.190441	-0.217098	0.649838		0.599548	0.455705	1.0916
51800	-0.335059	-0.014098	-0.38256		1.75677	0.682145	-0.09323
51900	0.657041	-0.047898	0.246338		-0.92433	-0.62828	0.086085
52000	-0.218759	0.606702	0.603338		-0.28656	0.789993	0.197333
52100	0.0422414	-0.016398	-0.78446		-1.07162	-0.22722	0.651777
52200	0.193741	0.219702	0.212738		-0.333	0.449789	0.272881
52300	-0.0199586	0.452402	0.254738		-0.16362	0.296789	-0.25521
52400	-0.113559	0.206402	0.280038		0.380248	-0.10625	-0.09922
52500	-0.0188586	0.0556022	0.499338		0.496596	-0.79101	0.289813
52600	0.0105414	-0.889998	-0.20246		-0.71884	-0.32623	0.302597
52700	-0.0355586	-0.237098	0.058438		-1.16281	0.889545	-0.67191
52800	-0.131559	0.709902	0.378538		0.531344	0.707305	-0.4913
52900	0.273941	-0.317198	-0.08846		0.914796	0.961557	-0.33817
53000	0.987541	-0.335398	0.039338		-0.51232	0.637809	0.649261
53100	0.0280414	0.0009022	-0.17256		0.530324	-0.42224	0.446281
53200	-0.678659	0.0085022	-0.38546		-1.2168	-0.75565	0.449273
53300	0.354741	0.136702	-0.24176		-1.85267	-0.01832	0.334965
53400	-0.0195586	-0.077698	-0.11446		-0.97628	-0.55607	0.128585
53500	-0.288259	-0.083598	-0.35896		0.396704	0.560833	0.017813
53600	-0.129859	-0.190298	-0.15276		1.08459	0.655557	0.461377
53700	0.433641	0.382302	0.005938		0.889704	0.214033	-0.8479
53800	0.486441	0.118502	0.252638		0.413364	-0.08863	-0.41385
53900	0.917141	-0.050198	-0.29276		-0.20924	-0.2398	-0.44479
54000	-0.423259	0.297002	-0.04276		-0.31723	0.558521	0.621381
54100	-0.492859	-0.012298	0.237938		-0.99206	0.455637	-0.49627
54200	0.0936414	0.204702	-0.41786		1.33164	0.684933	-0.32144
54300	0.287141	-0.546798	-0.02996		0.145648	0.179829	0.703457
54400	0.0465414	0.291302	-0.00946		0.77152	-0.51697	0.692373
54500	-0.0458586	-0.322798	-0.28046		-1.00824	0.072185	-1.05142
54600	0.0881414	-0.281198	0.408938		-0.01381	-0.40511	-0.76589
54700	0.234941	-0.170098	-0.26766		0.40092	-0.51268	-0.66253
54800	4.14e-05	-0.001298	0.184538		0.727048	0.594833	-0.84008
54900	0.0699414	-0.122298	-0.05236		-0.09732	0.469917	-0.01258
55000	0.433641	0.174402	0.039138		0.44954	0.657325	-1.06835
55100	-0.139159	-0.075498	-0.52886		-1.04911	-0.86431	-0.35687
55200	0.0927414	0.135602	0.747938		-0.24576	-0.41769	0.192913
55300	0.0620414	-0.096998	-0.29816		-0.34586	-0.61251	-0.64485
55400	-0.00545858	-0.047298	-0.28076		0.453076	-0.39511	-0.69007
55500	-0.224259	0.196602	0.282438		0.755948	0.800737	0.348021
55600	0.400141	0.0080022	-0.28126		-0.02972	-0.33684	-0.34884
55700	-0.145359	0.141502	-0.23056		-0.55591	0.347177	0.715969
55800	0.152441	0.0248022	0.305438		-0.21897	-0.26326	0.789477
55900	-0.395859	-0.315098	-0.42596		-0.79697	-0.634	-0.57719
56000	-0.200159	0.0905022	0.607838		-0.32872	0.047909	1.11438
56100	0.450241	-0.138498	-0.01696		-0.19435	-0.31242	0.031685
56200	-0.00495858	-0.009898	0.151138		1.80634	0.784825	-0.03326
56300	-0.184159	-0.103898	-0.32906		0.412072	0.663105	0.836601
56400	-0.0796586	-0.292098	0.003638		-0.88646	-0.43496	0.717941
56500	-0.431559	-0.308698	0.161838		-2.36212	0.031861	0.123213
56600	0.377041	0.127902	-0.40626		-1.74849	0.319841	0.013937
56700	-0.103459	0.450602	-0.07416		-0.11432	-0.47705	0.010333
56800	0.215541	-0.324098	-0.55216		0.501696	-0.53363	-0.16769
56900	0.347641	0.260002	0.415038		1.14702	-0.28135	-0.69286
57000	0.153941	-0.011798	-0.13196		1.9097	1.68753	-0.05855
57100	0.223441	0.118602	-0.66506		0.662584	-0.376	-0.54598
57200	-0.279959	0.395402	0.945738		-0.24814	0.602177	0.369169
57300	0.295741	-0.053498	-0.39356		-1.50281	-1.8516	-0.45839
57400	0.273941	0.337702	0.339138		-0.28058	0.315217	0.000541
57500	0.197841	0.237702	-0.33066		0.1534	0.001125	1.02986
57600	0.276741	-0.614598	-0.21626		0.2996	0.296245	-0.26452
57700	0.0968414	0.463902	-0.05766		0.047932	0.065113	-0.61173
57800	-0.444359	-0.421098	0.397538		0.841424	0.234977	0.520401
57900	-0.0647586	-0.019798	0.614438		-0.3721	0.370977	0.944857
58000	0.420441	0.0992022	-0.79196		0.151564	0.090545	0.028353
58100	-0.387959	0.304802	-0.31106		-0.23155	-0.01717	-0.8279
58200	-0.563759	0.181002	-0.05346		-0.03176	-1.22614	0.020329
58300	0.0179414	0.262702	0.089838		0.189916	0.052601	0.233373
58400	0.736241	-0.386598	-0.00326		-0.27004	0.436597	0.954717
58500	-0.0465586	-0.530398	0.011038		-0.41073	0.291009	1.15158
58600	-0.0635586	0.448602	0.265938		-0.51688	0.179217	0.099005
58700	0.0661414	0.323602	-0.08656		-0.38094	-0.59952	-1.03421
58800	0.290341	-0.108598	0.373638		-0.15627	0.250617	-0.7529
58900	-0.170259	-0.147698	-0.02376		-0.47485	1.61096	0.261865
59000	0.311541	0.691302	-0.51866		-0.89462	0.439113	-0.18741
59100	-0.130559	-0.332598	0.015238		-0.0797	-0.61591	0.599009
59200	0.174241	0.105302	-0.55106		0.2265	-1.48257	0.315993
59300	-0.0105586	0.233002	0.788038		-0.08086	-0.66868	-0.04339
59400	-0.0391586	-0.058698	-0.38596		0.501628	-0.19859	0.358085
59500	-0.282259	0.135102	0.225738		0.812592	-0.23055	0.247789
59600	0.375541	-0.188798	-0.51016		1.36346	0.322221	0.861557
59700	-0.326559	-0.111298	0.577438		0.140684	0.839633	0.045897
59800	0.528441	0.186202	0.176138		0.08744	-0.73586	-0.48437
59900	0.121641	0.0263022	-0.08476		0.271244	-0.11352	-0.32069
60000	0.165241	0.292002	-0.11286		-0.38713	-0.70859	0.724741
60100	-0.518259	0.184002	0.269338		-0.58018	0.495485	-0.04244
60200	-0.420659	-0.190898	-0.00996		-0.82934	0.300733	-1.56421
60300	0.153341	0.205102	0.165138		-0.16729	0.306173	-1.40978
60400	-0.109059	-0.365398	0.527338		0.439204	-0.15555	-0.25793
60500	0.310241	-0.018398	-0.19256		0.555416	0.316441	0.191077
60600	0.135041	0.0908022	-0.17746		-0.58018	0.399605	1.43024
60700	-0.385459	-0.008398	-0.08066		0.178288	1.41464	0.288385
60800	-0.0604586	0.212502	0.305838		-0.80853	-0.23184	0.116073
60900	0.157341	-0.183598	-0.06756		-0.23291	-0.85459	0.038009
61000	0.345641	0.0605022	1.80214		-1.01314	-0.01037	-0.72012
61100	0.586241	-0.247498	-0.36946		0.459536	0.220017	0.867269
61200	-0.392259	0.183402	0.243838		0.21698	-0.33017	0.070309
61300	-0.152459	0.163702	-0.60656		-0.41073	0.584089	-0.93473
61400	0.305041	-0.697598	-0.41666		0.700664	-0.29345	-0.89869
61500	-0.339759	-0.085798	-0.34966		0.293072	0.901921	1.97275
61600	-0.556359	0.0232022	-0.48666		-0.09949	0.457065	0.756973
61700	-0.158659	-0.062298	0.251538		-0.29091	-1.15215	-1.07066
61800	-0.358259	0.524002	0.584238		-0.9941	0.702953	-1.22543
61900	-0.280859	0.0173022	-0.16756		0.130144	0.858401	-0.59997
62000	0.337141	-0.219398	-0.24746		0.485716	0.303589	0.179245
62100	0.0195414	-0.047398	0.460638		0.235476	-0.91735	0.272541
62200	-0.0178586	-0.372798	-0.38036		0.001556	-0.10543	0.984297
62300	0.283541	-0.028398	0.112438		0.092812	0.469985	0.252209
62400	-0.146959	-0.160498	0.291338		-0.0489	0.632233	-0.30362
62500	-0.00395858	-0.138098	0.334538		0.019168	-0.28346	0.024681
62600	0.335941	-0.174998	-0.00826		0.002032	-0.32201	0.117909
62700	-0.0310586	-0.122898	0.090138		-0.32661	-0.04178	-0.63771
62800	-0.0953586	-0.305998	0.477638		-0.4567	-0.45461	0.020329
62900	-0.0896586	-0.058598	0.254438		-0.05788	0.381041	0.490209
63000	-0.0202586	-0.289198	0.416538		0.598528	1.04146	0.085745
63100	0.270041	0.160802	0.348338		0.704268	-0.2944	-0.37509
63200	0.103841	-0.423198	0.258838		0.724124	-0.06667	-0.04692
63300	0.0122414	0.207402	0.530838		0.344888	1.34705	1.98723
63400	-0.137059	0.211102	0.105438		0.647488	0.938505	0.220453
63500	-0.389759	-0.350798	-0.19406		0.592204	0.304881	-1.36911
63600	0.508141	-0.208398	-0.07666		-0.43086	-0.12039	-0.27017
63700	-0.224959	-0.228398	-0.03656		-0.38999	-0.37648	0.236501
63800	-0.123459	0.186402	-0.70246		-0.66233	0.045257	1.5691
63900	-0.0702586	0.0848022	0.465638		-0.71183	0.422521	0.159253
64000	-0.276259	0.143202	0.125738		-0.94052	0.052669	0.883385
64100	0.887141	0.0358022	-0.69786		-0.36626	0.843849	-0.51109
64200	-0.0227586	-0.384798	0.161538		0.403232	-0.44876	0.243777
64300	-0.0508586	0.183002	0.165738		0.257168	-0.70064	0.419897
64400	0.192641	-0.340698	0.424538		-0.38978	0.147869	0.069901
64500	0.182441	-0.464398	-0.52166		-1.28426	0.225797	0.517069
64600	-0.156759	-0.177998	-0.06766		-1.64581	-0.13923	0.945401
64700	0.0424414	-0.280398	0.095238		-0.44051	0.545601	0.054125
64800	-0.00225858	0.157902	-0.07286		0.555824	-0.43591	-0.35095
64900	0.253641	-0.136898	-0.77536		0.37168	-0.00193	0.146605
65000	-0.286459	-0.415698	0.237938		-0.80608	0.551993	-0.38998
65100	0.320441	-0.072198	-0.02316		0.43628	1.03255	-0.5912
65200	0.379641	-0.478998	-0.15606		-0.19102	0.884853	-0.47036
65300	-0.0352586	-0.317098	0.088338		0.224188	-0.80821	0.463825
65400	0.190741	0.101202	0.064138		0.26254	-0.64447	1.02857
65500	-0.234659	-0.460098	0.395038		0.404864	0.444757	0.428397
65600	-0.154859	0.247302	0.167138		0.274984	1.37554	-0.88598
65700	0.232741	0.0476022	0.225538		0.830952	0.474201	-0.67178
65800	0.591041	0.247002	-0.36916		-0.43453	0.242321	-1.36116
65900	-1.04426	0.514202	0.328938		-0.44459	-0.15065	0.467565
66000	0.648541	-0.291698	-0.34626		0.140956	-0.97488	0.594249
66100	-0.114759	-0.117498	0.300738		-1.29711	-0.53893	-0.05502
66200	0.377241	-0.025098	0.025238		-0.64941	1.57342	-0.23481
66300	0.467241	0.0753022	-0.09576		0.6345	0.992429	-0.53061
66400	-0.332459	0.114202	-0.15496		0.78206	-0.3503	1.14777
66500	-0.397859	0.192602	-0.22146		-0.37095	-0.63168	-0.05563
66600	0.197641	-0.013498	0.148238		0.685092	-0.40701	-0.27799
66700	0.102141	0.110202	-0.23626		-0.00892	0.780541	-0.49321
66800	0.590341	0.310002	0.286038		1.33279	-0.19621	1.06637
66900	0.283641	0.0580022	0.126138		0.047456	-0.51078	0.504013
67000	-0.164659	-0.149098	-0.01206		-0.67498	0.691393	-0.86354
67100	0.373541	-0.028798	0.215738		-0.05754	0.277273	-1.41903
67200	-0.291459	-0.022898	-0.37116		-0.0627	-0.68758	-0.46336
67300	0.368741	0.173302	-0.04686		-1.07373	-0.66528	0.929149
67400	-0.120259	0.375102	-0.61646		-0.37374	-1.11979	-0.30736
67500	0.0484414	0.228902	-0.29586		0.359372	-0.01091	-0.1579
67600	-0.126059	-0.339298	0.044938		0.722016	-0.41068	-1.07678
67700	-0.401159	-0.201598	-0.14036		-0.29798	0.340377	-0.72094
67800	0.0593414	0.206802	-0.09806		0.14014	0.303317	0.311981
67900	0.265241	0.460402	-0.12466		-0.70891	0.483449	0.867269
68000	-0.344759	-0.239098	0.382738		-0.49838	1.36541	0.017269
68100	-0.0349586	-0.219198	0.592638		1.09948	-0.0851	0.581397
68200	-0.103459	0.828702	-0.45356		0.070372	-0.87805	-0.40365
68300	0.0387414	-0.170198	0.394938		-0.57855	-0.68411	0.615737
68400	-0.118759	-0.274698	0.141338		-0.41338	0.209409	-0.00313
68500	-0.0444586	0.304802	-0.52636		-1.40244	0.683165	-0.55359
68600	0.166441	-0.020498	0.205138		-1.5721	-0.0511	-0.11737
68700	0.120941	0.463902	0.474238		-0.51293	-0.34275	0.478785
68800	0.0732414	0.228702	0.450138		1.05658	0.206145	0.385013
68900	-0.101559	-0.318098	-0.43586		0.06262	-0.6055	-0.73386
69000	0.512341	-0.093398	0.331638		0.120216	-0.45536	-0.19822
69100	-0.267959	0.343002	-0.34036		0.15578	-0.10162	0.806885
69200	-0.343759	-0.047298	0.076338		0.062552	-0.05579	0.814501
69300	-0.161159	-0.181898	0.266938		1.31321	-0.30528	-0.44928
69400	-0.113059	0.0381022	-0.24496		1.3194	-0.32215	-0.1103
69500	-0.0914586	-0.136198	0.007938		-0.86653	0.223009	-0.68204
69600	-0.169459	-0.371298	-0.24266		-1.0738	0.348673	0.347205
69700	0.269341	-0.095298	0.245338		-0.29016	0.447477	0.772885
69800	-0.431059	-0.135898	-0.47756		-0.02823	-0.40171	-0.51585
69900	0.120441	0.137202	0.060838		0.708552	0.220221	-0.11254
70000	-0.0731586	-0.229398	-0.42496		0.226976	-0.92395	-0.39774
70100	0.0430414	-0.366998	0.380238		0.431248	-0.98868	0.381885
70200	0.179741	0.234402	-0.12326		-0.79554	0.790265	1.07848
70300	0.435341	0.582902	-0.04596		-0.53789	0.334325	0.908545
70400	-0.0403586	0.307602	-0.19336		-0.76698	0.540637	0.253773
70500	-0.574659	-0.211598	0.139338		0.3659	1.13598	-0.96669
70600	0.236641	-0.280798	-0.37036		0.528216	-0.51962	1.23474
70700	-0.254459	-0.298298	0.487938		-0.18504	-1.23722	0.128721
70800	0.0747414	-0.051398	0.376038		-1.07869	-1.15392	-0.66436
70900	0.0530414	0.506602	-0.02746		-0.48961	0.142497	-1.05761
71000	-0.295259	0.258502	-0.30646		-0.34178	2.05561	-0.27948
71100	-0.190159	-0.847298	0.204938		0.558408	0.924089	-0.21543
71200	-0.262959	0.119202	-0.20526		1.15008	-2.11544	-0.10452
71300	0.396541	0.0979022	0.188038		0.418872	-1.81488	0.061061
71400	0.110941	0.751402	-0.20256		0.122732	-0.51166	-1.15485
71500	-0.0871586	-0.226198	0.181038		-0.17701	0.396205	0.393445
71600	0.553841	-0.324098	0.547138		0.030456	0.871185	-1.04101
71700	0.496641	-0.031498	-0.50256		-0.47295	-0.17255	-1.14465
71800	-0.0928586	-0.179998	0.108938		-0.26058	0.207233	-0.28533
71900	0.531241	0.494602	-0.52016		0.227248	0.402597	0.578133
72000	-0.853459	0.0685022	-0.38506		-0.17572	0.893489	0.606557
72100	0.253441	-0.017598	-0.11656		-0.73067	0.417965	-0.63206
72200	0.236041	0.0411022	-0.00786		-0.07304	1.01392	-1.34382
72300	-0.439059	-0.212498	0.105238		0.29076	-0.26442	-1.77936
72400	-0.495759	-0.029298	0.340738		-0.48723	-0.13433	-0.61935
72500	-0.132459	0.651702	0.028838		-0.0999	-0.47562	1.17558
72600	-0.0964586	-0.000898	-0.03086		0.002168	-0.01859	-0.07446
72700	0.496241	0.296102	0.273038		0.0004	-0.32242	-1.16715
72800	0.0269414	-0.062698	-0.03976		0.956276	0.436665	0.108117
72900	-0.261859	-0.267798	-0.36186		-0.33375	-0.80808	-0.06998
73000	0.168541	-0.152598	-0.15926		-0.23393	0.321881	0.263633
73100	0.166341	-0.474598	0.725038		0.508768	1.09491	0.555081
73200	0.0524414	-0.205498	-0.50606		1.08813	-0.53982	0.401741
73300	0.268241	0.0204022	-0.49426		1.43146	-1.01513	-0.20462
73400	-0.0813586	0.256802	-0.18436		-1.0825	0.425037	-0.75725
73500	0.220841	0.364902	0.004538		-0.2886	0.605713	0.299265
73600	-0.0821586	-0.369598	-0.12156		-0.35878	-1.14726	0.292805
73700	0.697541	0.143802	0.126738		1.46233	-0.63502	-0.61649
73800	-0.301659	0.0677022	0.017338		0.615392	0.016765	-0.25908
73900	-0.0960586	0.0828022	0.293438		-1.57455	1.16821	-0.04958
74000	-0.278559	-0.346798	0.122438		0.2214	1.30849	0.588333
74100	0.295841	0.0649022	-0.56296		-0.16232	-0.51928	0.217597
74200	-0.175059	0.286402	0.687738		0.562352	-0.78482	0.308921
74300	0.383641	0.0274022	0.413238		0.225684	0.175885	0.627841
74400	-0.609259	0.354002	-0.03166		0.177812	0.338405	-0.67225
74500	0.378141	0.227002	-0.50976		-0.55108	-0.9281	0.261049
74600	-0.111459	0.171502	0.227638		0.270632	-0.03145	0.540461
74700	-0.406059	-0.069298	0.033438		0.055956	0.749941	-0.0525
74800	0.264341	-0.304498	0.254938		-0.75896	-0.2417	-0.62132
74900	-0.302059	-0.214398	0.019438		-0.36653	0.636381	1.43691
75000	-0.0341586	-0.114898	0.327438		-0.4176	-0.80488	-0.87666
75100	0.517941	0.137802	-0.08246		1.69884	0.042945	-1.96636
75200	-0.349459	-0.262698	-0.29406		0.276548	0.122437	0.341833
75300	0.0535414	-0.707598	-0.45836		-0.80037	-0.94149	1.21455
75400	0.0548414	0.145202	0.141238		-1.9429	0.152085	1.05359
75500	-0.344359	0.107602	-0.45056		0.623688	0.126517	0.874001
75600	-0.296659	-0.029198	0.225338		0.798992	-0.05919	-0.53013
75700	0.622541	0.0157022	-0.64966		0.159044	-0.57477	-0.46098
75800	0.0380414	-0.595898	-1.10186		-0.10575	0.199141	-0.50892
75900	0.458441	-0.219098	0.068938		-0.11976	0.502149	0.886309
76000	-0.0371586	0.228002	0.771438		0.184136	-0.28563	-0.54713
76100	-0.0235586	0.0636022	0.163338		0.754316	0.149705	0.138989
76200	0.0137414	0.0346022	-0.43496		0.620424	0.157185	1.06454
76300	-0.498459	-0.164698	0.036138		1.30518	-0.73348	1.12186
76400	0.436341	0.287702	-0.20256		-0.59202	1.24797	0.134433
76500	0.188241	0.159502	0.139638		-0.5829	0.704177	-1.49852
76600	-0.180459	-0.125098	0.644138		-0.36891	-1.14957	-0.5302
76700	0.215441	0.0085022	-0.52586		0.60424	-1.42891	-0.26779
76800	0.0688414	0.0248022	-0.01616		0.976268	0.973185	0.296817
76900	0.215141	-0.367898	0.050138		-0.35538	1.28068	0.884405
77000	-0.162459	0.154102	-0.17086		-0.07052	-0.83772	-1.20238
77100	-0.0586586	0.154402	-0.18496		0.269204	-0.04029	0.687137
77200	0.0771414	-0.444698	-0.04166		-0.3768	1.06091	-0.44894
77300	-0.400959	-0.083998	-0.03666		-0.35327	-0.32283	0.185025
77400	0.107241	-0.056898	-0.18296		-1.45902	0.844665	-0.06406
77500	0.130341	-0.362798	0.151338		-0.62078	0.455977	0.746161
77600	0.305341	0.172402	-0.02966		-0.10602	-0.78278	0.354005
77700	-0.0332586	0.137002	-0.18226		0.510196	-0.36716	0.254453
77800	-0.0812586	-0.379598	0.168038		0.048272	-0.57552	-1.18137
77900	-0.0900586	-0.031098	-0.07026		0.413908	0.018193	0.074933
78000	-0.0688586	-0.151698	-0.29956		0.290556	-0.07388	-0.60976
78100	0.445441	-0.067698	-0.14436		1.17653	0.617953	0.270705
78200	-0.370659	0.125802	-0.19446		0.019372	0.156437	0.359377
78300	-0.712159	-0.034198	0.041038		-0.49614	-0.43027	0.022301
78400	-0.0775586	-0.200698	-0.02166		0.588056	-1.40505	0.129333
78500	0.448841	0.0309022	0.321238		0.532296	0.041585	-1.17334
78600	-0.0754586	0.445702	0.457438		-0.55489	0.324397	0.169385
78700	0.297141	0.253802	-0.56666		0.08982	1.3121	-0.07093
78800	0.137541	-0.639498	-0.41856		-0.83396	0.619721	0.803961
78900	-0.164959	0.225602	0.234938		-0.3479	0.090613	-0.04577
79000	0.224241	0.464102	-0.37536		0.355768	-0.4406	-0.673
79100	-0.339259	0.0491022	-0.29466		-0.14335	-0.29461	-0.21264
79200	0.380641	0.474002	0.224538		-0.34273	-0.07034	-0.68606
79300	-0.257959	-0.215898	-0.15516		-1.00246	0.917221	0.963829
79400	0.274441	-0.107398	-0.11456		-0.02537	0.130665	0.985113
79500	0.107141	-0.099698	0.308238		0.563168	0.578377	0.218209
79600	0.412841	0.502702	0.077538		-0.13213	0.244021	-0.07725
79700	-0.441259	-0.037698	0.133338		-0.83512	-1.48345	-0.26908
79800	0.202541	0.193102	0.130138		1.13974	-0.83684	1.20299
79900	0.0870414	0.0215022	0.192638		-0.12492	0.499361	0.545629
80000	0.306841	0.518602	0.017938		-0.7731	1.45272	-0.84198
80100	-0.359459	0.164802	0.383338		-1.1469	1.67216	-1.52803
80200	0.119641	0.237302	-0.50066		0.366376	-0.2347	-0.93092
80300	-0.357159	0.286702	0.816238		-0.15158	-1.23001	0.427785
80400	0.184041	0.128402	-0.64636		-0.12662	-0.72124	-0.58474
80500	0.160241	0.154702	0.288038		-0.48158	0.246265	0.191417
80600	-0.214259	0.198702	-0.27896		0.379704	0.578921	-0.73658
80700	0.195241	0.0088022	0.168338		0.417716	0.265713	0.056641
80800	-0.172159	0.327902	-0.53426		-0.93759	-0.01655	-0.48512
80900	0.0863414	0.0416022	0.113538		-0.20734	-0.04097	0.275125
81000	0.0672414	0.254802	0.253438		-0.6165	-0.51214	0.134705
81100	-0.266559	-0.597898	-0.50346		0.694408	-0.00112	0.506937
81200	-0.132459	-0.285198	0.447038		0.646332	-0.63787	0.988377
81300	0.0534414	-0.324598	0.167938		-1.08869	0.694929	-0.00884
81400	-0.0361586	-0.108898	-0.13306		0.336456	1.02738	-0.04128
81500	0.305541	0.0201022	0.291838		0.0123	0.462913	-0.37332
81600	0.438741	0.162702	-0.40796		0.57602	-1.10462	-0.41147
81700	0.190841	-0.450098	0.430438		1.40276	1.59239	-0.23331
81800	-0.0302586	0.0910022	-0.36306		-0.75678	-0.39158	-0.07739
81900	-0.103159	-0.011498	0.417738		-1.80357	0.033833	0.378213
82000	0.436341	0.301002	-0.17746		-0.98268	-0.82895	0.799473
82100	-0.193359	-0.382998	-0.03836		0.384532	-0.18513	0.719573
82200	-0.304859	-0.416998	0.549638		1.25833	-0.427	-0.50885
82300	0.0414414	-0.036498	0.476438		1.50089	0.270065	-0.17925
82400	-0.0830586	0.0461022	-0.54186		0.47232	0.669157	0.090641
82500	-0.254159	-0.181098	0.043338		0.74126	-0.00472	0.018969
82600	-0.111859	0.116502	-0.03076		-1.1643	-1.17378	0.224125
82700	0.383741	0.0220022	-0.34826		0.229016	-0.52105	1.04087
82800	0.819941	0.275802	0.552838		0.016108	0.198325	0.256629
82900	-0.0413586	-0.237098	-0.26446		0.804024	0.106661	-0.60894
83000	-0.605759	-0.388098	0.742738		-0.1796	-0.2145	-0.42296
83100	0.316741	0.666702	0.333238		-0.5725	0.440949	-0.83878
83200	-0.256059	-0.408798	-0.20776		-0.1356	-0.25646	-0.86088
83300	0.223841	-0.360898	0.289238		0.501356	-0.53696	1.34851
83400	-0.124659	0.353202	0.434838		-0.0695	0.595921	0.812189
83500	0.211941	0.0293022	-0.82596		-0.99063	0.573073	0.985521
83600	0.134741	-0.221098	-0.12076		0.226092	0.812569	0.932753
83700	0.454741	0.223102	0.200038		-0.00994	0.366625	-0.89142
83800	-0.0637586	0.152802	-0.04116		0.237584	-0.72287	-1.0761
83900	0.515041	0.405102	0.247338		-1.17933	-1.54581	-0.14777
84000	0.162341	0.443202	-0.00396		-0.2684	0.508337	-1.35735
84100	-0.429359	0.110202	0.274138		-0.32886	1.23444	0.279205
84200	0.459841	-0.125198	-0.02806		-0.92862	0.435033	-0.33028
84300	-0.122059	0.0832022	0.180338		-0.23284	-0.3722	0.310009
84400	0.116541	0.0618022	0.175338		0.073908	0.590277	-1.27997
84500	-0.304159	-0.283098	0.525138		-0.57046	-0.44992	-0.50225
84600	0.0572414	0.117202	-0.17306		0.012776	0.302569	0.043993
84700	0.229641	0.360302	-0.05136		0.62702	0.699077	0.403577
84800	-0.185059	-0.019698	0.548638		-0.16151	-0.82514	-0.16246
84900	-0.155859	-0.174598	0.091238		-0.06461	-1.39947	-0.52088
85000	-0.123359	0.139102	-0.08076		1.19638	0.660045	0.983073
85100	-0.155559	-0.428098	-0.57936		0.246764	1.33243	0.184549
85200	0.0703414	-0.451998	-0.08816		-0.55611	0.676433	-0.73828
85300	0.0183414	-0.112698	0.130038		0.819052	0.049133	-0.59215
85400	0.604041	0.431902	-0.24916		0.907792	-0.69254	0.301305
85500	-0.339459	0.0420022	0.259238		0.274712	0.692141	-0.27105
85600	-0.389959	-0.125998	-0.09376		-0.35374	-0.20566	0.065821
85700	-0.0584586	0.0144022	0.333038		-0.94228	-0.12379	0.298993
85800	-0.157759	0.194002	0.698038		-0.64132	1.05438	0.534205
85900	0.831641	0.387202	0.262638		0.305176	0.913073	-0.38951
86000	-0.199959	0.174602	-0.61266		-0.22298	-0.82113	-1.25379
86100	0.172541	0.137002	0.181538		-0.48689	-1.04988	-0.83566
86200	0.488441	-0.109798	-0.69886		-0.99532	0.862821	-0.36999
86300	-0.360159	-0.347798	0.231838		-0.43256	0.705877	-0.06304
86400	0.0955414	-0.120898	-0.48266		0.583636	0.528261	0.300761
86500	-0.00365858	-0.283198	0.301638		1.13498	-0.21471	-0.08929
86600	-0.0898586	0.134402	-0.02656		-0.77235	1.16025	-1.41093
86700	-0.248659	0.248702	0.634538		0.881612	0.543289	-0.08779
86800	-0.318259	0.395902	0.154138		-0.45642	-0.3384	-0.27561
86900	0.126241	-0.317198	-0.17226		0.167	-0.62998	-0.21339
87000	0.348141	0.0224022	-0.58186		0.101312	-0.5473	0.253365
87100	0.0293414	0.194002	0.327438		-0.32362	0.357377	0.456889
87200	0.382941	-0.141098	-0.01296		0.901264	0.980597	0.422073
87300	-0.467559	0.156102	-0.86896		0.089888	0.766329	0.750105
87400	-0.177159	0.114702	0.247138		-0.47982	-0.83126	-0.83436
87500	-0.0887586	-0.398398	-0.01126		-0.48274	-0.36274	-1.37585
87600	0.0660414	0.107502	0.075838		0.113892	-0.70444	-0.82994
87700	0.261941	0.202002	-0.01226		1.06276	0.779929	0.613969
87800	-0.145259	0.247002	-0.49066		0.667684	1.00991	0.362437
87900	-0.170859	-0.121998	-0.29116		0.322788	0.078033	0.440841
88000	0.353141	0.178302	0.280338		-0.78636	-0.88974	0.282197
88100	0.122641	0.329302	0.034638		0.918332	-0.43197	-1.46996
88200	-0.0585586	0.283802	-0.34686		1.19536	-0.10264	0.338229
88300	-0.307459	0.451902	0.752638		-1.08005	0.390969	-0.35843
88400	-0.0807586	-0.272098	0.007238		-0.96513	-0.00506	-0.27683
88500	0.484541	-0.012398	-0.56036		0.096212	0.679153	0.164965
88600	0.152641	-0.270998	0.494238		1.09962	-1.88091	1.55801
88700	-0.503759	-0.501898	-0.43136		0.769548	-1.6117	-0.03047
88800	0.102841	-0.169398	0.227038		-0.51647	-0.87927	0.916229
88900	-0.155859	-0.302598	0.213838		-0.14478	0.566613	0.335305
89000	0.259641	-0.270198	-0.28356		-0.76018	1.66549	0.233237
89100	0.0335414	-0.258598	-0.12336		-0.02592	1.54847	-0.81886
89200	0.267241	-0.053998	-0.30776		0.17754	0.042197	0.780977
89300	0.115641	0.0285022	0.276538		0.976268	-1.99522	0.833949
89400	0.225241	0.157502	0.192238		0.309936	-1.14121	0.051133
89500	0.607641	0.0717022	0.122338		0.210928	0.429253	0.060993
89600	-0.476459	0.421402	-0.24486		-0.83457	0.196693	-0.5742
89700	0.495241	0.0339022	0.191438		-0.38931	0.295973	-0.21815
89800	-0.138359	0.196102	-0.09376		-0.25875	0.630941	0.052085
89900	-0.135959	-0.625498	0.203938		0.219632	0.222805	-1.78752
90000	0.150641	-0.000298	0.369138		1.59854	-0.85948	0.946557
90100	0.165641	-0.194098	-0.16646		-0.72802	-0.98107	1.16049
90200	-0.109059	-0.234498	0.302138		0.076424	-0.46066	-0.24657
90300	-0.273559	-0.099498	0.046138		0.923704	0.930685	0.023389
90400	-0.0884586	-0.240498	-0.02196		1.16442	1.23138	0.576365
90500	0.340041	0.0211022	0.263338		0.160132	-0.39266	1.24834
90600	-0.0440586	-0.375098	-0.48536		-0.02014	-0.86771	-0.85837
90700	0.113141	-0.165398	-0.23516		-1.1265	-0.01635	-0.40331
90800	-0.00235858	-0.066098	-0.18206		-0.49648	0.847181	0.130489
90900	0.0319414	-0.075398	-0.29666		0.636064	-0.57239	0.165169
91000	0.319541	0.599402	-0.52496		-0.39502	-0.76972	0.696385
91100	-0.289759	-0.497998	0.092938		-0.3003	-0.32949	0.403985
91200	-0.0315586	0.0167022	-0.14096		0.080708	-0.80617	0.479533
91300	0.155841	-0.018298	0.094738		-0.06869	0.428301	-0.16307
91400	0.124341	0.0102022	-0.20006		-0.23882	0.139641	1.16647
91500	-0.167359	0.456702	0.279138		0.665508	0.470597	-0.11826
91600	-0.290959	-0.478698	0.173638		0.97416	-0.17058	-1.16185
91700	0.135141	0.0610022	-0.52436		-1.61861	-0.97236	-0.07956
91800	0.438641	0.273202	0.077238		-1.72122	-1.18792	-0.5283
91900	-0.212959	-0.087298	0.171538		0.580168	1.0165	-0.01034
92000	0.0547414	-0.213298	-0.20876		0.290488	0.363973	1.01395
92100	0.335141	-0.207698	0.160538		0.309732	-0.04239	0.636409
92200	-0.00805858	-0.376298	0.040638		0.62192	0.597417	-0.83647
92300	-0.548059	0.0188022	-0.21076		-0.77725	-0.12794	0.067317
92400	-0.359859	-0.065998	-0.50846		-0.55006	0.390697	-0.56536
92500	-0.129359	-0.526298	0.010138		0.758736	-0.32908	0.956893
92600	0.204441	0.0971022	0.013038		1.38923	-0.50888	-0.25956
92700	-0.179359	-0.143998	-0.20376		0.653948	0.546689	-0.73073
92800	-0.462459	0.138102	0.063438		0.09322	0.299101	0.554129
92900	0.390541	0.161502	0.071838		0.536512	0.768709	-0.34463
93000	0.417441	0.285002	0.388438		-0.18313	0.745861	-0.49273
93100	-0.250359	-0.141198	-0.00206		0.70352	-1.10115	0.174621
93200	-0.0326586	0.135302	-0.19776		0.475924	-1.81781	0.571877
93300	0.0342414	-0.222798	-0.08046		0.317824	-0.2449	0.013937
93400	0.196341	-0.032198	0.045438		-0.75542	0.937077	0.458521
93500	0.369041	0.494502	-0.14626		0.615868	-0.2772	-0.0323
93600	0.0369414	-0.312098	0.088238		1.02924	1.29211	-1.54578
93700	0.0599414	-0.171998	0.844338		0.407448	0.275845	-0.42364
93800	-0.0538586	0.454802	-0.85666		-1.03694	-0.19778	0.002173
93900	-0.443459	0.653802	0.023138		-0.56516	0.430069	0.365021
94000	0.0430414	-0.116198	-0.03876		-0.80438	-0.34357	0.489325
94100	0.207441	0.0143022	-0.08276		0.882428	-0.44679	0.432545
94200	0.107441	-0.638498	-0.64136		-0.73964	-0.65746	0.356725
94300	-0.494159	0.378202	0.653438		0.53318	0.881657	-0.03312
94400	0.204241	-0.196598	0.287838		0.271244	0.868805	-0.24358
94500	-0.407559	-0.362898	-0.27936		0.708348	0.758169	-0.76963
94600	-0.0166586	0.0502022	-0.30156		1.26438	-0.59768	0.517341
94700	0.446041	0.332202	0.751838		-1.13398	-0.86397	-0.10078
94800	-0.0481586	-0.240298	-0.36586		-1.35219	-0.62373	-0.20876
94900	-0.144959	0.0167022	-0.08466		-0.39448	1.25709	-0.32953
95000	-0.596559	-0.229298	0.168038		0.263152	0.459513	-1.61888
95100	0.455341	0.212102	-0.06916		-0.28642	-0.87519	0.606285
95200	-0.243059	0.517502	0.683738		0.137352	-1.03247	0.764861
95300	0.161041	-0.126398	0.252638		-1.14118	-1.22077	0.201277
95400	-0.311459	0.535902	0.099038		0.035284	0.221717	-0.76589
95500	-0.0253586	0.188702	-0.46276		-0.07576	-1.33711	0.111245
95600	0.00604142	-0.375298	0.085038		-0.40311	0.211313	-0.47254
95700	0.210141	0.185602	0.025538		0.34312	0.950609	1.07324
95800	-0.190059	0.345502	0.143738		0.568472	-0.18356	0.302053
95900	-0.0938586	0.0852022	-0.74666		-0.16736	-1.29951	0.597785
96000	0.0556414	-0.188698	-0.03966		0.140684	-1.88533	1.46982
96100	0.0132414	-0.025098	0.585238		-0.19694	-0.29264	-0.46873
96200	0.164241	0.750402	0.017838		0.079756	-0.11529	-0.5423
96300	0.0737414	0.149102	0.116638		0.59234	1.15379	-0.3381
96400	0.295341	-0.263398	0.126038		0.417036	-0.22538	0.337209
96500	0.101141	-0.119098	0.165438		-0.12268	-0.03709	0.177681
96600	-0.0672586	0.301502	0.306938		0.407312	1.39343	-0.70979
96700	0.658741	0.0175022	0.000438		-0.05454	0.866901	0.201753
96800	-0.179659	-0.122298	0.226938		-0.84865	-1.47271	-0.63166
96900	0.199741	-0.298098	-0.01086		0.750304	-1.41049	0.609481
97000	0.0616414	0.144102	-0.20846		0.329452	-0.29835	0.238677
97100	-0.190459	-0.189098	0.053238		0.390788	0.019689	0.468381
97200	-0.0226586	0.114802	0.369238		-0.05427	-0.70499	0.234597
97300	0.129941	0.122602	-0.13576		0.464636	0.019961	-0.39372
97400	0.0351414	-0.414198	0.277638		-0.82532	0.461281	0.871825
97500	0.0656414	-0.311498	-0.05536		-1.13642	0.043557	-0.2023
97600	-0.248959	0.119302	-0.04826		-0.08555	0.507181	0.689721
97700	0.0438414	0.0958022	0.297238		1.05392	-0.69227	0.436149
97800	0.166641	-0.338298	0.060938		0.490884	0.555121	0.470353
97900	-0.276559	-0.186598	0.464538		0.222896	-1.37873	-0.66804
98000	-0.0585586	0.308802	0.150138		0.845504	0.533429	-0.16307
98100	0.220741	-0.390398	0.019438		-0.53544	0.401781	0.455869
98200	-0.593859	-0.066398	-0.79386		-0.39679	-0.62237	1.04713
98300	0.250841	-0.457498	-0.07156		-1.49866	-0.1669	1.4214
98400	0.463741	0.395702	-0.14016		-0.07828	-0.3265	-0.73712
98500	0.0684414	-0.220598	0.160738		0.691212	-0.39647	-1.8902
98600	-0.538559	-0.161998	0.272838		0.880252	-0.83181	-0.55176
98700	0.0967414	0.0139022	-0.00926		-0.78364	-0.02322	-0.53612
98800	0.370241	0.300302	-0.30066		-1.15852	0.605577	-0.65654
98900	-0.333859	-0.093598	0.267438		-0.55298	1.71874	0.483681
99000	0.194741	-0.031998	0.067638		0.129328	-0.19431	0.618049
99100	0.0840414	0.112802	0.031438		0.463412	-1.71037	-0.19578
99200	0.201741	-0.109798	-0.21276		0.14932	-0.11346	-0.03904
99300	0.130941	0.335902	0.045538		-1.10922	0.813793	-0.60344
99400	-0.123859	-0.340098	0.592238		-1.49227	1.20479	-0.15042
99500	-0.201259	-0.141498	-0.42116		0.379092	-0.96257	-1.74808
99600	-0.0517586	0.0342022	-0.21676		-0.04339	-1.37989	-1.15423
99700	0.262641	0.280102	0.200138		-0.89564	-0.64175	-0.49171
99800	-0.387559	-0.379498	-0.01766		0.471232	0.349217	-0.08419
99900	-0.0374586	-0.064998	-0.52406		0.07112	-0.46624	-0.275

## Sheet: Supplementary Figure 3
Supplementary Figure 3b								Supplementary Figure 3c
Lateral (nm)				Axial (nm)				distance	0.05	0.1	0.2
0.05	0.1	0.2		0.05	0.1	0.2		0	0.440994	0.447465	0.447087
0.45	0.4	0.51		0.7	0.6	0.5		5.86	0.440168	0.447193	0.445138
0.55	0.35	0.4		0.8	0.7	0.65		11.72	0.439354	0.446921	0.443209
0.3	0.37	0.3		1	1	0.8		17.58	0.438568	0.446645	0.441312
0.53	0.6	0.55		0.77	0.7	0.7		23.44	0.437826	0.446361	0.439466
0.7	0.47	0.62		0.6	0.8	0.67		29.3	0.437135	0.446065	0.437692
0.36	0.56	0.45		0.89	0.86	0.67		35.16	0.436512	0.445761	0.436006
0.45	0.32	0.55		0.75	0.67	0.7		41.02	0.435972	0.445445	0.434423
0.64	0.57	0.52		0.79	0.86	0.76		46.88	0.435523	0.445113	0.432959
0.24	0.59	0.53		0.87	0.56	0.63		52.74	0.435186	0.444764	0.431638
0.64	0.48	0.66		0.82	0.72	0.72		58.6	0.434972	0.444396	0.430469
0.53	0.66	0.53		0.79	0.83	0.61		64.46	0.434888	0.444004	0.429474
0.44	0.74	0.44		0.68	0.9	0.77		70.32	0.434924	0.4436	0.428631
0.32	0.56	0.4		0.91	0.73	0.57		76.18	0.435059	0.443188	0.427927
0.63	0.58	0.29		0.7	0.72	0.64		82.04	0.435277	0.442776	0.427338
0.73	0.64	0.41		0.82	0.78	0.64		87.9	0.435555	0.442372	0.426845
0.65	0.55	0.57		0.81	0.71	0.72		93.76	0.435877	0.441988	0.426427
0.45	0.66	0.34		0.77	0.82	0.54		99.62	0.436222	0.441624	0.426062
0.72	0.52	0.3		0.76	0.79	0.75		105.48	0.436568	0.441296	0.425727
0.69	0.39	0.54		0.84	0.69	0.66		111.34	0.436901	0.441004	0.425409
0.9	0.43	0.42		0.67	0.79	0.7		117.2	0.437199	0.44076	0.425083
								123.06	0.437445	0.440572	0.424729
								128.92	0.437643	0.440444	0.424355
								134.78	0.43781	0.440376	0.423969
								140.64	0.437961	0.440372	0.423587
								146.5	0.438104	0.44044	0.423214
								152.36	0.438255	0.440576	0.422864
								158.22	0.438429	0.440784	0.422553
								164.08	0.438636	0.441072	0.422287
								169.94	0.438898	0.441436	0.42208
								175.8	0.439219	0.441884	0.421945
								181.66	0.439617	0.442416	0.421889
								187.52	0.440081	0.44302	0.421905
								193.38	0.440597	0.44368	0.421973
								199.24	0.441145	0.444384	0.422076
								205.1	0.441709	0.445109	0.422195
								210.96	0.442268	0.445841	0.422311
								216.82	0.442808	0.446565	0.422402
								222.68	0.443309	0.447261	0.422454
								228.54	0.443753	0.447917	0.422446
								234.4	0.444122	0.448509	0.422358
								240.26	0.4444	0.449029	0.422175
								246.12	0.444591	0.449477	0.421889
								251.98	0.444714	0.449861	0.421503
								257.84	0.444785	0.450197	0.421022
								263.7	0.444817	0.450501	0.420453
								269.56	0.444837	0.450781	0.419793
								275.42	0.444857	0.451053	0.419053
								281.28	0.444893	0.451329	0.41823
								287.14	0.444964	0.451625	0.417335
								293	0.445091	0.451953	0.416364
								298.86	0.445286	0.452325	0.415322
								304.72	0.445552	0.452741	0.41422
								310.58	0.445869	0.453189	0.413055
								316.44	0.44623	0.453661	0.411834
								322.3	0.446612	0.454145	0.410557
								328.16	0.447005	0.454629	0.409228
								334.02	0.447386	0.455106	0.407856
								339.88	0.447747	0.455562	0.406436
								345.74	0.448069	0.455986	0.40498
								351.6	0.448335	0.456366	0.403484
								357.46	0.448529	0.456694	0.401961
								363.32	0.448652	0.45697	0.400402
								369.18	0.448708	0.457198	0.398807
								375.04	0.448712	0.45739	0.397168
								380.9	0.448668	0.45755	0.395485
								386.76	0.448589	0.457694	0.393752
								392.62	0.448481	0.457826	0.391964
								398.48	0.448358	0.457954	0.390117
								404.34	0.448231	0.458094	0.388206
								410.2	0.448104	0.458246	0.386228
								416.06	0.447993	0.458422	0.384178
								421.92	0.447898	0.458626	0.382059
								427.78	0.447822	0.458846	0.379888
								433.64	0.447759	0.459074	0.377681
								439.5	0.447715	0.459298	0.375455
								445.36	0.447687	0.45951	0.373227
								451.22	0.447672	0.459698	0.371013
								457.08	0.447668	0.459854	0.368831
								462.94	0.447676	0.459966	0.366696
								468.8	0.447695	0.46003	0.364626
								474.66	0.447727	0.460026	0.362637
								480.52	0.447763	0.459962	0.360739
								486.38	0.447799	0.45983	0.358927
								492.24	0.447826	0.459642	0.357197
								498.1	0.44783	0.459406	0.355542
								503.96	0.447815	0.459126	0.353957
								509.82	0.447759	0.458802	0.352437
								515.68	0.44766	0.45845	0.350976
								521.54	0.447509	0.458066	0.349567
								527.4	0.447298	0.457666	0.348208
								533.26	0.447017	0.457246	0.34689
								539.12	0.446659	0.456814	0.345613
								544.98	0.446238	0.456358	0.344382
								550.84	0.445762	0.455874	0.343203
								556.7	0.44523	0.455354	0.342083
								562.56	0.444662	0.454785	0.341028
								568.42	0.444059	0.454165	0.340046
								574.28	0.443432	0.453477	0.339142
								580.14	0.442785	0.452721	0.338324
								586	0.442133	0.451889	0.337598
								591.86	0.441482	0.450965	0.336971
								597.72	0.440835	0.449949	0.336449
								603.58	0.440188	0.448853	0.336041
								609.44	0.439529	0.447693	0.335754
								615.3	0.43885	0.446481	0.335596
								621.16	0.438144	0.445233	0.335576
								627.02	0.437397	0.443964	0.335701
								632.88	0.436603	0.442688	0.335979
								638.74	0.43575	0.44142	0.336419
								644.6	0.434833	0.440176	0.337028
								650.46	0.43384	0.438964	0.337813
								656.32	0.432764	0.437804	0.338783
								662.18	0.431613	0.436684	0.339938
								668.04	0.430386	0.435592	0.341277
								673.9	0.429096	0.434519	0.3428
								679.76	0.427746	0.433459	0.344507
								685.62	0.426345	0.432391	0.346399
								691.48	0.424896	0.431311	0.348474
								697.34	0.423407	0.430207	0.350731
								703.2	0.421887	0.429067	0.353172
								709.06	0.420338	0.427879	0.355795
								714.92	0.418766	0.426635	0.3586
								720.78	0.417178	0.425339	0.361585
								726.64	0.415566	0.423986	0.364745
								732.5	0.413931	0.422582	0.368078
								738.36	0.412267	0.421134	0.371581
								744.22	0.410584	0.419638	0.375249
								750.08	0.408869	0.418102	0.37908
								755.94	0.40713	0.41653	0.38307
								761.8	0.405359	0.414917	0.387216
								767.66	0.403557	0.413273	0.391514
								773.52	0.401727	0.411601	0.395963
								779.38	0.399861	0.409901	0.400565
								785.24	0.397971	0.408181	0.405322
								791.1	0.39605	0.406445	0.410238
								796.96	0.394104	0.404696	0.415322
								802.82	0.392132	0.402944	0.420572
								808.68	0.390137	0.401192	0.425994
								814.54	0.38812	0.399439	0.431594
								820.4	0.386082	0.397696	0.437378
								826.26	0.384025	0.395967	0.443344
								832.12	0.38195	0.394255	0.449502
								837.98	0.37986	0.392566	0.455842
								843.84	0.377757	0.390901	0.462354
								849.7	0.375643	0.389264	0.469024
								855.56	0.373521	0.387658	0.475846
								861.42	0.371394	0.386086	0.482807
								867.28	0.369265	0.384552	0.489895
								873.14	0.367136	0.383058	0.497098
								879	0.365009	0.381607	0.504405
								884.86	0.362887	0.380203	0.511812
								890.72	0.360773	0.378848	0.519298
								896.58	0.358674	0.377545	0.526859
								902.44	0.356598	0.376294	0.534476
								908.3	0.354555	0.375095	0.542141
								914.16	0.352554	0.37395	0.549838
								920.02	0.350603	0.372859	0.557562
								925.88	0.348714	0.371823	0.565291
								931.74	0.346893	0.370842	0.573024
								937.6	0.345152	0.369918	0.58074
								943.46	0.343498	0.369051	0.588425
								949.32	0.341941	0.368242	0.596078
								955.18	0.340483	0.367495	0.603683
								961.04	0.339121	0.366817	0.611237
								966.9	0.337853	0.366215	0.618747
								972.76	0.336674	0.365695	0.626201
								978.62	0.335581	0.365264	0.633599
								984.48	0.334571	0.36493	0.640946
								990.34	0.333642	0.3647	0.648229
								996.2	0.332788	0.364579	0.655456
								1002.06	0.332008	0.364576	0.66262
								1007.92	0.331297	0.364697	0.66972
								1013.78	0.330658	0.364946	0.676745
								1019.64	0.330096	0.365321	0.683678
								1025.5	0.329619	0.365821	0.690499
								1031.36	0.329234	0.366446	0.697194
								1037.22	0.328947	0.367194	0.703741
								1043.08	0.328765	0.368064	0.710121
								1048.94	0.328695	0.369056	0.716322
								1054.8	0.328743	0.370168	0.722317
								1060.66	0.328918	0.371399	0.728092
								1066.52	0.329225	0.372748	0.733629
								1072.38	0.329669	0.374215	0.738923
								1078.24	0.330252	0.3758	0.743971
								1084.1	0.330978	0.377505	0.748792
								1089.96	0.331847	0.37933	0.75339
								1095.82	0.332862	0.381277	0.757769
								1101.68	0.334024	0.383346	0.761942
								1107.54	0.335336	0.385539	0.76592
								1113.4	0.3368	0.387855	0.769702
								1119.26	0.338417	0.390297	0.773302
								1125.12	0.340189	0.392865	0.776727
								1130.98	0.342117	0.395561	0.779981
								1136.84	0.344198	0.398387	0.783055
								1142.7	0.346428	0.401348	0.785943
								1148.56	0.348803	0.404444	0.788632
								1154.42	0.35132	0.407685	0.791118
								1160.28	0.353974	0.411065	0.793393
								1166.14	0.356764	0.414593	0.795442
								1172	0.359684	0.418274	0.797263
								1177.86	0.362732	0.422106	0.798846
								1183.72	0.365904	0.426091	0.800179
								1189.58	0.369197	0.430235	0.801261
								1195.44	0.372615	0.434523	0.802084
								1201.3	0.37616	0.43894	0.802645
								1207.16	0.379835	0.443472	0.802939
								1213.02	0.383643	0.448109	0.802967
								1218.88	0.387586	0.452837	0.802721
								1224.74	0.391669	0.457642	0.802196
								1230.6	0.395893	0.462506	0.801392
								1236.46	0.400262	0.467423	0.800306
								1242.32	0.40478	0.472375	0.79893
								1248.18	0.409441	0.477352	0.797263
								1254.04	0.414248	0.482352	0.795314
								1259.9	0.419183	0.487381	0.793075
								1265.76	0.424237	0.492429	0.790557
								1271.62	0.429406	0.497502	0.787761
								1277.48	0.434678	0.502602	0.78469
								1283.34	0.440041	0.507723	0.781345
								1289.2	0.445488	0.512871	0.777729
								1295.06	0.45101	0.518044	0.773851
								1300.92	0.456596	0.52324	0.769706
								1306.78	0.462237	0.528461	0.765303
								1312.64	0.46793	0.533701	0.760649
								1318.5	0.473663	0.538954	0.755757
								1324.36	0.479435	0.54421	0.750633
								1330.22	0.48524	0.549471	0.745291
								1336.08	0.491064	0.554731	0.739743
								1341.94	0.496911	0.559976	0.733999
								1347.8	0.502767	0.565205	0.728064
								1353.66	0.508631	0.570413	0.721955
								1359.52	0.514494	0.575594	0.715678
								1365.38	0.520354	0.580738	0.709242
								1371.24	0.526202	0.585843	0.702659
								1377.1	0.532038	0.590895	0.695921
								1382.96	0.53785	0.595884	0.68904
								1388.82	0.543646	0.600804	0.682007
								1394.68	0.54941	0.605645	0.674835
								1400.54	0.555147	0.610397	0.667521
								1406.4	0.560848	0.615054	0.660066
								1412.26	0.566509	0.619602	0.652477
								1418.12	0.572131	0.624034	0.644752
								1423.98	0.577705	0.628343	0.636893
								1429.84	0.583219	0.632519	0.628914
								1435.7	0.588662	0.63656	0.620827
								1441.56	0.594021	0.640456	0.612645
								1447.42	0.599285	0.644208	0.604379
								1453.28	0.604438	0.647809	0.596042
								1459.14	0.609464	0.651253	0.587649
								1465	0.614359	0.654537	0.579213
								1470.86	0.6191	0.65765	0.570744
								1476.72	0.623681	0.660594	0.56226
								1482.58	0.628084	0.663358	0.553768
								1488.44	0.632308	0.665943	0.545276
								1494.3	0.636353	0.668351	0.536787
								1500.16	0.64022	0.670575	0.528307
								1506.02	0.643904	0.672623	0.519831
								1511.88	0.64741	0.674487	0.51137
								1517.74	0.650732	0.676176	0.502922
								1523.6	0.653877	0.67768	0.494489
								1529.46	0.656838	0.679004	0.486072
								1535.32	0.659621	0.680152	0.477683
								1541.18	0.662226	0.681112	0.469314
								1547.04	0.664643	0.681888	0.460973
								1552.9	0.666866	0.68246	0.452664
								1558.76	0.668891	0.682824	0.444387
								1564.62	0.670709	0.682964	0.436145
								1570.48	0.672309	0.682864	0.427939
								1576.34	0.673687	0.68252	0.419773
								1582.2	0.674834	0.681916	0.411651
								1588.06	0.675747	0.681044	0.403576
								1593.92	0.67641	0.679888	0.395547
								1599.78	0.676819	0.678436	0.38757
								1605.64	0.676974	0.676692	0.379649
								1611.5	0.676875	0.674663	0.371791
								1617.36	0.676518	0.672363	0.364001
								1623.22	0.675906	0.669807	0.356287
								1629.08	0.675045	0.666999	0.348655
								1634.94	0.673925	0.663958	0.341112
								1640.8	0.672555	0.66069	0.333665
								1646.66	0.670936	0.65721	0.326319
								1652.52	0.669066	0.653525	0.319083
								1658.38	0.666942	0.649653	0.311961
								1664.24	0.664576	0.645597	0.304957
								1670.1	0.661964	0.641348	0.298063
								1675.96	0.659109	0.636904	0.291277
								1681.82	0.656024	0.632263	0.284591
								1687.68	0.652706	0.627419	0.278002
								1693.54	0.64916	0.622366	0.271504
								1699.4	0.645397	0.617102	0.265091
								1705.26	0.641411	0.611617	0.258759
								1711.12	0.637215	0.605917	0.252501
								1716.98	0.632804	0.599988	0.246314
								1722.84	0.628191	0.593835	0.240195
								1728.7	0.623379	0.587475	0.234146
								1734.56	0.618369	0.580914	0.228171
								1740.42	0.613164	0.574169	0.222274
								1746.28	0.607773	0.567257	0.216457
								1752.14	0.602199	0.560184	0.210724
								1758	0.596447	0.552963	0.205077
								1763.86	0.590516	0.545615	0.199521
								1769.72	0.584414	0.53815	0.194058
								1775.58	0.578145	0.530577	0.188691
								1781.44	0.571714	0.522908	0.183421
								1787.3	0.565128	0.515152	0.178245
								1793.16	0.558395	0.507311	0.173157
								1799.02	0.551519	0.49939	0.168153
								1804.88	0.544508	0.491393	0.163228
								1810.74	0.537369	0.483324	0.158378
								1816.6	0.530108	0.475188	0.153598
								1822.46	0.522732	0.466987	0.148884
								1828.32	0.515245	0.45873	0.14423
								1834.18	0.507662	0.450421	0.139633
								1840.04	0.49998	0.442056	0.135089
								1845.9	0.492215	0.433651	0.1306
								1851.76	0.48437	0.425203	0.126168
								1857.62	0.476454	0.416714	0.121795
								1863.48	0.468474	0.408189	0.117484
								1869.34	0.460439	0.399635	0.113237
								1875.2	0.452356	0.391052	0.109057
								1881.06	0.444238	0.382444	0.104945
								1886.92	0.436087	0.373816	0.100903
								1892.78	0.427909	0.36517	0.0969348
								1898.64	0.419719	0.356512	0.0930411
								1904.5	0.411517	0.347853	0.0892214
								1910.36	0.403311	0.339204	0.0854748
								1916.22	0.395104	0.330578	0.0818007
								1922.08	0.386903	0.321986	0.0781973
								1927.94	0.378714	0.31344	0.0746648
								1933.8	0.370542	0.304952	0.0712011
								1939.66	0.362392	0.296533	0.0678053
								1945.52	0.354269	0.288196	0.0644772
								1951.38	0.346179	0.279952	0.0612152
								1957.24	0.338128	0.271812	0.0580191
								1963.1	0.330123	0.263778	0.0548903
								1968.96	0.32217	0.25585	0.0518307
								1974.82	0.314279	0.24803	0.0488431
								1980.68	0.306455	0.240318	0.0459295
								1986.54	0.298707	0.232713	0.0430918
								1992.4	0.291042	0.225217	0.0403325
								1998.26	0.283467	0.217831	0.0376537
								2004.12	0.275989	0.210554	0.0350574
								2009.98	0.268617	0.203388	0.0325458
								2015.84	0.261356	0.196333	0.030121
								2021.7	0.25421	0.189393	0.0277843
								2027.56	0.247178	0.182572	0.0255365
								2033.42	0.240262	0.175876	0.0233787
								2039.28	0.233463	0.169309	0.0213116
								2045.14	0.226781	0.162875	0.0193363
								2051	0.220217	0.156578	0.0174537
								2056.86	0.213771	0.150425	0.0156647
								2062.72	0.207446	0.14442	0.0139703
								2068.58	0.201241	0.138565	0.0123713
								2074.44	0.195158	0.132868	0.010869
								2080.3	0.189196	0.127327	0.00946688
								2086.16	0.183359	0.121943	0.00816925
								2092.02	0.177645	0.116714	0.00698057
								2097.88	0.172057	0.11164	0.00590529
								2103.74	0.166596	0.10672	0.00494783
								2109.6	0.161262	0.101954	0.00411261
								2115.46	0.156057	0.0973413	0.00340411
								2121.32	0.150982	0.0928801	0.00282672
								2127.18	0.146038	0.0885709	0.00238488
								2133.04	0.141226	0.084412	0.00208283
								2138.9	0.136543	0.0804028	0.00192265
								2144.76	0.131987	0.0765417	0.00190516
								2150.62	0.127556	0.0728273	0.00203116
								2156.48	0.123245	0.0692573	0.00230142
								2162.34	0.119051	0.0658314	0.00271675
								2168.2	0.114972	0.0625471	0.00327793
								2174.06	0.111005	0.0594035	0.00398576
								2179.92	0.107146	0.0563988	0.00484103
								2185.78	0.103392	0.0535313	0.00584455
								2191.64	0.09974	0.0508003	0.006997
								2197.5	0.0961884	0.0482032	0.00829761
								2203.36	0.0927361	0.045739	0.00974444
								2209.22	0.0893819	0.0434059	0.0113356
								2215.08	0.0861253	0.0412025	0.013069
								2220.94	0.0829652	0.0391273	0.0149429
								2226.8	0.0799003	0.0371786	0.0169554
								2232.66	0.07693	0.0353549	0.0191043
								2238.52	0.0740534	0.0336545	0.0213878
								2244.38	0.0712692	0.0320759	0.023804
								2250.24	0.0685764	0.0306176	0.026351
								2256.1	0.0659736	0.0292788	0.0290282
								2261.96	0.0634583	0.0280593	0.0318363
								2267.82	0.0610278	0.0269591	0.0347762
								2273.68	0.0586796	0.0259781	0.0378485
								2279.54	0.0564115	0.0251162	0.0410541
								2285.4	0.0542209	0.0243734	0.0443937
								2291.26	0.0521053	0.0237495	0.0478678
								2297.12	0.0500619	0.0232445	0.0514779
								2302.98	0.0480889	0.0228584	0.055224
								2308.84	0.0461833	0.0225909	0.059107
								2314.7	0.0443451	0.0224414	0.0631256
								2320.56	0.0425769	0.0224084	0.0672743
								2326.42	0.0408805	0.0224902	0.0715487
								2332.28	0.0392592	0.0226852	0.0759436
								2338.14	0.0377152	0.0229919	0.0804543
								2344	0.0362512	0.0234087	0.0850751
								2349.86	0.0348696	0.023934	0.0898017
								2355.72	0.0335732	0.0245662	0.094629
								2361.58	0.0323642	0.0253037	0.0995521
								2367.44	0.0312455	0.0261449	0.104566
								2373.3	0.0302181	0.0270897	0.109667
								2379.16	0.0292815	0.0281402	0.114856
								2385.02	0.0284345	0.0292985	0.120131
								2390.88	0.0276764	0.0305669	0.125494
								2396.74	0.0270062	0.0319476	0.130943
								2402.6	0.026423	0.0334429	0.13648
								2408.46	0.025926	0.0350551	0.142103
								2414.32	0.0255141	0.0367863	0.147812
								2420.18	0.0251864	0.0386388	0.153608
								2426.04	0.0249421	0.0406149	0.15949
								2431.9	0.024782	0.0427167	0.165457
								2437.76	0.0247103	0.0449461	0.171504
								2443.62	0.0247318	0.0473051	0.177625
								2449.48	0.024851	0.0497958	0.183817
								2455.34	0.0250727	0.0524204	0.190074
								2461.2	0.0254016	0.0551803	0.19639
								2467.06	0.0258424	0.0580778	0.202761
								2472.92	0.0263997	0.0611149	0.209182
								2478.78	0.0270783	0.0642936	0.215648
								2484.64	0.0278827	0.067616	0.222153
								2490.5	0.0288173	0.0710831	0.228694
								2496.36	0.0298845	0.0746959	0.235273
								2502.22	0.031087	0.078455	0.241889
								2508.08	0.0324271	0.0823606	0.248544
								2513.94	0.0339073	0.086413	0.25524
								2519.8	0.0355299	0.0906131	0.261978
								2525.66	0.0372976	0.0949611	0.268759
								2531.52	0.0392126	0.0994571	0.275584
								2537.38	0.0412775	0.104102	0.282455
								2543.24	0.0434948	0.108896	0.289372
								2549.1	0.0458665	0.113839	0.296337
								2554.96	0.0483941	0.118933	0.303346
								2560.82	0.051079	0.124178	0.310397
								2566.68	0.0539224	0.129575	0.317485
								2572.54	0.0569248	0.135124	0.324608
								2578.4	0.0600885	0.140827	0.331762
								2584.26	0.0634142	0.146684	0.338944
								2590.12	0.066903	0.152696	0.346151
								2595.98	0.0705566	0.158863	0.353378
								2601.84	0.0743757	0.165187	0.360624
								2607.7	0.0783612	0.171668	0.367885
								2613.56	0.082513	0.178305	0.375161
								2619.42	0.0868292	0.185094	0.382453
								2625.28	0.0913089	0.192035	0.389763
								2631.14	0.0959506	0.199125	0.39709
								2637	0.100753	0.206363	0.404435
								2642.86	0.105716	0.213745	0.411802
								2648.72	0.110837	0.221272	0.419188
								2654.58	0.116115	0.228939	0.426595
								2660.44	0.12155	0.236746	0.434025
								2666.3	0.127139	0.24469	0.441479
								2672.16	0.132881	0.252766	0.448953
								2678.02	0.13877	0.260969	0.456447
								2683.88	0.144805	0.269294	0.463957
								2689.74	0.150983	0.277736	0.471482
								2695.6	0.157298	0.286289	0.47902
								2701.46	0.16375	0.294947	0.486569
								2707.32	0.170333	0.303707	0.494127
								2713.18	0.177046	0.312562	0.501692
								2719.04	0.183885	0.321506	0.509262
								2724.9	0.190845	0.330535	0.516831
								2730.76	0.197926	0.339643	0.524409
								2736.62	0.205125	0.348823	0.53199
								2742.48	0.212441	0.358069	0.539588
								2748.34	0.219871	0.367373	0.547197
								2754.2	0.227413	0.37673	0.554826
								2760.06	0.235065	0.386133	0.562479
								2765.92	0.242827	0.395576	0.57016
								2771.78	0.250694	0.405053	0.577868
								2777.64	0.258667	0.414553	0.585609
								2783.5	0.266742	0.424078	0.593389
								2789.36	0.274914	0.433615	0.601201
								2795.22	0.283176	0.443164	0.609037
								2801.08	0.291521	0.452725	0.616893
								2806.94	0.299942	0.462286	0.624753
								2812.8	0.308431	0.471847	0.632617
								2818.66	0.316982	0.481408	0.640473
								2824.52	0.325586	0.490957	0.648312
								2830.38	0.334238	0.500498	0.656129
								2836.24	0.34293	0.510023	0.663913
								2842.1	0.351655	0.519532	0.671657
								2847.96	0.360409	0.529017	0.679358
								2853.82	0.369191	0.538474	0.687023
								2859.68	0.378	0.547911	0.694648
								2865.54	0.386835	0.557316	0.702237
								2871.4	0.395694	0.566693	0.709795
								2877.26	0.404577	0.576034	0.717321
								2883.12	0.413482	0.585343	0.724819
								2888.98	0.422407	0.594611	0.732293
								2894.84	0.431355	0.603844	0.739743
								2900.7	0.440319	0.613033	0.747169
								2906.56	0.449299	0.622174	0.754571
								2912.42	0.458287	0.631267	0.761942
								2918.28	0.467275	0.640296	0.769273
								2924.14	0.476256	0.649261	0.77656
								2930	0.485224	0.658154	0.783791
								2935.86	0.494172	0.666971	0.790967
								2941.72	0.503093	0.675696	0.798071
								2947.58	0.511981	0.684332	0.805103
								2953.44	0.520827	0.692873	0.812052
								2959.3	0.529624	0.701306	0.818914
								2965.16	0.53837	0.709627	0.82568
								2971.02	0.547056	0.717844	0.832346
								2976.88	0.555687	0.725953	0.838917
								2982.74	0.56425	0.733949	0.845389
								2988.6	0.572746	0.741842	0.851757
								2994.46	0.581174	0.749623	0.858022
								3000.32	0.589531	0.7573	0.864179
								3006.18	0.597809	0.764868	0.870225
								3012.04	0.606007	0.772329	0.876164
								3017.9	0.614121	0.779682	0.881987
								3023.76	0.622153	0.786931	0.887695
								3029.62	0.630108	0.794071	0.893288
								3035.48	0.637989	0.801108	0.898761
								3041.34	0.645806	0.808037	0.904115
								3047.2	0.653563	0.814857	0.909345
								3053.06	0.661265	0.821574	0.914457
								3058.92	0.668919	0.828183	0.919437
								3064.78	0.676529	0.834683	0.924293
								3070.64	0.6841	0.84108	0.929019
								3076.5	0.691643	0.847369	0.933617
								3082.36	0.699154	0.853553	0.938076
								3088.22	0.706634	0.859626	0.9424
								3094.08	0.71407	0.865583	0.94658
								3099.94	0.721462	0.871423	0.950614
								3105.8	0.728794	0.877144	0.954488
								3111.66	0.736071	0.88274	0.958203
								3117.52	0.743281	0.888209	0.961755
								3123.38	0.750415	0.893549	0.965136
								3129.24	0.757474	0.89875	0.968342
								3135.1	0.764445	0.903818	0.971369
								3140.96	0.771329	0.908747	0.974209
								3146.82	0.778125	0.913535	0.976874
								3152.68	0.784851	0.918188	0.979368
								3158.54	0.791508	0.922712	0.981699
								3164.4	0.798102	0.927105	0.983871
								3170.26	0.804641	0.931369	0.985891
								3176.12	0.811136	0.935506	0.987769
								3181.98	0.817587	0.939522	0.989511
								3187.84	0.82401	0.943418	0.991122
								3193.7	0.830406	0.947195	0.992614
								3199.56	0.836782	0.950859	0.993982
								3205.42	0.843126	0.954403	0.995231
								3211.28	0.849426	0.957824	0.996349
								3217.14	0.855667	0.961128	0.997331
								3223	0.86184	0.9643	0.99817
								3228.86	0.86793	0.967353	0.998858
								3234.72	0.873921	0.970269	0.999395
								3240.58	0.879805	0.973057	0.999765
								3246.44	0.885569	0.975706	0.999972
								3252.3	0.891195	0.978222	1
								3258.16	0.896677	0.980598	0.999849
								3264.02	0.902021	0.982834	0.999527
								3269.88	0.907221	0.984934	0.999037
								3275.74	0.912295	0.986899	0.998393
								3281.6	0.917246	0.988727	0.997594
								3287.46	0.922077	0.990419	0.996659
								3293.32	0.926793	0.991979	0.995589
								3299.18	0.931403	0.993403	0.994395
								3305.04	0.935916	0.994699	0.993083
								3310.9	0.940331	0.995864	0.991667
								3316.76	0.944658	0.996896	0.990147
								3322.62	0.948886	0.997792	0.988528
								3328.48	0.953007	0.998548	0.986818
								3334.34	0.957009	0.999152	0.985012
								3340.2	0.960884	0.999604	0.983119
								3346.06	0.964616	0.999888	0.981134
								3351.92	0.9682	1	0.979062
								3357.78	0.971623	0.99994	0.976906
								3363.64	0.97487	0.999692	0.974666
								3369.5	0.977939	0.999252	0.972343
								3375.36	0.980813	0.998616	0.969945
								3381.22	0.983489	0.99778	0.967467
								3387.08	0.98597	0.996756	0.964901
								3392.94	0.988249	0.995544	0.962256
								3398.8	0.990329	0.994147	0.959527
								3404.66	0.992207	0.992575	0.956707
								3410.52	0.993882	0.990831	0.9538
								3416.38	0.995355	0.988919	0.950801
								3422.24	0.996626	0.986843	0.947706
								3428.1	0.997686	0.98461	0.944516
								3433.96	0.998539	0.982222	0.94123
								3439.82	0.999194	0.979682	0.937853
								3445.68	0.999651	0.976994	0.934381
								3451.54	0.999917	0.974153	0.930825
								3457.4	1	0.971165	0.927189
								3463.26	0.999905	0.968025	0.923474
								3469.12	0.999643	0.964736	0.919687
								3474.98	0.999218	0.9613	0.915833
								3480.84	0.998634	0.957716	0.911915
								3486.7	0.9979	0.953983	0.907937
								3492.56	0.997023	0.950103	0.903904
								3498.42	0.996002	0.946079	0.899819
								3504.28	0.994831	0.941914	0.89567
								3510.14	0.993501	0.937606	0.891466
								3516	0.992008	0.933161	0.887194
								3521.86	0.990345	0.928585	0.88285
								3527.72	0.988507	0.923872	0.878439
								3533.58	0.986482	0.919028	0.873948
								3539.44	0.984271	0.914055	0.869378
								3545.3	0.981865	0.908959	0.864728
								3551.16	0.979253	0.903742	0.859991
								3557.02	0.976442	0.898402	0.85517
								3562.88	0.973433	0.892953	0.850273
								3568.74	0.970233	0.887397	0.845309
								3574.6	0.966851	0.881744	0.840286
								3580.46	0.96329	0.875996	0.83521
								3586.32	0.959554	0.870163	0.830091
								3592.18	0.955651	0.864254	0.82494
								3598.04	0.95159	0.85827	0.819761
								3603.9	0.947374	0.852221	0.814562
								3609.76	0.943011	0.846117	0.809351
								3615.62	0.938505	0.839956	0.804133
								3621.48	0.93386	0.833747	0.798906
								3627.34	0.929084	0.827491	0.793668
								3633.2	0.924181	0.821198	0.788409
								3639.06	0.919159	0.814865	0.783131
								3644.92	0.914026	0.808505	0.777833
								3650.78	0.908778	0.802116	0.772503
								3656.64	0.90343	0.7957	0.767145
								3662.5	0.897979	0.789271	0.761751
								3668.36	0.892441	0.782822	0.756321
								3674.22	0.886812	0.776366	0.750852
								3680.08	0.881107	0.769905	0.745355
								3685.94	0.875331	0.763444	0.739834
								3691.8	0.869487	0.756992	0.734297
								3697.66	0.863587	0.750551	0.728752
								3703.52	0.857636	0.744126	0.723204
								3709.38	0.851646	0.737726	0.717659
								3715.24	0.845619	0.731349	0.712122
								3721.1	0.839565	0.725012	0.706609
								3726.96	0.833491	0.718712	0.701116
								3732.82	0.827405	0.712455	0.695658
								3738.68	0.821303	0.706243	0.690229
								3744.54	0.815189	0.700082	0.684839
								3750.4	0.809067	0.693973	0.679485
								3756.26	0.802938	0.687921	0.674175
								3762.12	0.7968	0.681924	0.668905
								3767.98	0.790659	0.675988	0.663678
								3773.84	0.784513	0.670111	0.658495
								3779.7	0.778364	0.664302	0.653368
								3785.56	0.772214	0.658558	0.648289
								3791.42	0.766065	0.652889	0.643261
								3797.28	0.759927	0.647293	0.638293
								3803.14	0.753801	0.641768	0.633376
								3809	0.747699	0.636328	0.628524
								3814.86	0.741625	0.630971	0.623731
								3820.72	0.735583	0.625703	0.619001
								3826.58	0.729588	0.620518	0.614335
								3832.44	0.723641	0.615434	0.609737
								3838.3	0.71775	0.610441	0.605207
								3844.16	0.711918	0.605549	0.600748
								3850.02	0.706157	0.600756	0.596364
								3855.88	0.700461	0.596068	0.592049
								3861.74	0.694827	0.591483	0.587812
								3867.6	0.689257	0.586999	0.583648
								3873.46	0.683739	0.582618	0.579563
								3879.32	0.678272	0.578346	0.575553
								3885.18	0.672857	0.574169	0.571623
								3891.04	0.66749	0.570101	0.567773
								3896.9	0.662162	0.566137	0.563998
								3902.76	0.656874	0.562276	0.560307
								3908.62	0.651626	0.55852	0.556699
								3914.48	0.646417	0.554867	0.553171
								3920.34	0.641256	0.551327	0.549731
								3926.2	0.636147	0.547891	0.546373
								3932.06	0.631093	0.544566	0.543104
								3937.92	0.626103	0.541354	0.539918
								3943.78	0.62118	0.538258	0.536823
								3949.64	0.616329	0.535274	0.53382
								3955.5	0.611557	0.532409	0.530904
								3961.36	0.606872	0.529661	0.52808
								3967.22	0.602275	0.527037	0.525352
								3973.08	0.597769	0.524528	0.522714
								3978.94	0.593354	0.522144	0.520173
								3984.8	0.589039	0.519876	0.517726
								3990.66	0.584823	0.517728	0.515376
								3996.52	0.58071	0.515696	0.51312
								4002.38	0.576696	0.513787	0.510964
								4008.24	0.57279	0.511991	0.508904
								4014.1	0.568994	0.510315	0.506947
								4019.96	0.565306	0.508755	0.505085
								4025.82	0.561733	0.507311	0.503327
								4031.68	0.558268	0.505983	0.501669
								4037.54	0.554917	0.504766	0.500109
								4043.4	0.551673	0.503666	0.498654
								4049.26	0.548537	0.502678	0.497297
								4055.12	0.545504	0.501806	0.49604
								4060.98	0.542574	0.501042	0.494883
								4066.84	0.539748	0.500386	0.493825
								4072.7	0.53702	0.499842	0.492866
								4078.56	0.534392	0.499406	0.492011
								4084.42	0.531859	0.499078	0.491251
								4090.28	0.529426	0.498854	0.490591
								4096.14	0.527087	0.49873	0.490018
								4102	0.524844	0.49871	0.489541
								4107.86	0.522704	0.498782	0.489143
								4113.72	0.52066	0.49895	0.488825
								4119.58	0.518718	0.49921	0.488586
								4125.44	0.516876	0.499554	0.488415
								4131.3	0.515134	0.499982	0.488312
								4137.16	0.513498	0.500494	0.488276
								4143.02	0.511962	0.501086	0.488296
								4148.88	0.510524	0.50175	0.488375
								4154.74	0.509191	0.50249	0.488519
								4160.6	0.507948	0.503298	0.488721
								4166.46	0.506805	0.504178	0.488988
								4172.32	0.505745	0.505127	0.489322
								4178.18	0.504776	0.506143	0.489728
								4184.04	0.503891	0.507219	0.490201
								4189.9	0.503089	0.508355	0.49075
								4195.76	0.502362	0.509551	0.49137
								4201.62	0.501715	0.510803	0.492071
								4207.48	0.501143	0.512111	0.492842
								4213.34	0.500643	0.513475	0.493685
								4219.2	0.500218	0.514887	0.494592
								4225.06	0.499869	0.516356	0.495551
								4230.92	0.499591	0.51788	0.496561
								4236.78	0.499389	0.519448	0.497615
								4242.64	0.499258	0.521072	0.498705
								4248.5	0.499202	0.52274	0.499823
								4254.36	0.499222	0.52446	0.500969
								4260.22	0.499309	0.526229	0.50213
								4266.08	0.499476	0.528041	0.503303
								4271.94	0.49971	0.529889	0.504501
								4277.8	0.50002	0.531773	0.505714
								4283.66	0.500397	0.533681	0.506955
								4289.52	0.500842	0.53561	0.508224
								4295.38	0.501358	0.53755	0.50952
								4301.24	0.501945	0.539494	0.510853
								4307.1	0.502596	0.541442	0.512221
								4312.96	0.503311	0.543382	0.513629
								4318.82	0.504097	0.545311	0.515081
								4324.68	0.504943	0.547219	0.516577
								4330.54	0.505848	0.549111	0.518108
								4336.4	0.506805	0.550983	0.519675
								4342.26	0.507813	0.552827	0.521266
								4348.12	0.508861	0.554651	0.522881
								4353.98	0.509945	0.556444	0.524512
								4359.84	0.511064	0.558212	0.526151
								4365.7	0.512212	0.559948	0.527794
								4371.56	0.513379	0.561652	0.529437
								4377.42	0.514562	0.563324	0.531071
								4383.28	0.515761	0.56496	0.532694
								4389.14	0.516972	0.566561	0.534309
								4395	0.518194	0.568125	0.535904
								4400.86	0.519425	0.569661	0.537487
								4406.72	0.520672	0.571157	0.539055
								4412.58	0.521926	0.572625	0.540606
								4418.44	0.523189	0.574057	0.542137
								4424.3	0.524463	0.575458	0.543649
								4430.16	0.525749	0.576826	0.545144
								4436.02	0.52704	0.578166	0.546616
								4441.88	0.528342	0.57947	0.548068
								4447.74	0.529648	0.580746	0.549492
								4453.6	0.530958	0.581986	0.550892
								4459.46	0.532268	0.583198	0.552264
								4465.32	0.533574	0.584378	0.553609
								4471.18	0.53488	0.585523	0.554917
								4477.04	0.536178	0.586635	0.556194
								4482.9	0.537469	0.587711	0.557435
								4488.76	0.538751	0.588755	0.55864
								4494.62	0.540014	0.589767	0.559806
								4500.48	0.541264	0.590739	0.560932
								4506.34	0.542499	0.591679	0.562013
								4512.2	0.543717	0.592579	0.563048
								4518.06	0.54492	0.593443	0.564042
								4523.92	0.546107	0.594263	0.564989
								4529.78	0.547275	0.595047	0.565888
								4535.64	0.54843	0.595784	0.566735
								4541.5	0.549565	0.59648	0.567534
								4547.36	0.550689	0.597128	0.568282
								4553.22	0.551792	0.597732	0.568978
								4559.08	0.55288	0.598288	0.569619
								4564.94	0.553952	0.598792	0.570203
								4570.8	0.555004	0.599244	0.57074
								4576.66	0.556044	0.599644	0.571226
								4582.52	0.557065	0.599988	0.571659
								4588.38	0.558069	0.600272	0.572045
								4594.24	0.559054	0.600492	0.572383
								4600.1	0.560026	0.600656	0.572678
								4605.96	0.560979	0.600748	0.572924
								4611.82	0.561912	0.600776	0.573127
								4617.68	0.562829	0.600736	0.573286
								4623.54	0.563726	0.600632	0.573405
								4629.4	0.5646	0.600468	0.573485
								4635.26	0.565449	0.600248	0.573525
								4641.12	0.566263	0.599984	0.573525
								4646.98	0.567045	0.599676	0.573493
								4652.84	0.567792	0.599336	0.573425
								4658.7	0.568498	0.598964	0.573326
								4664.56	0.569161	0.598572	0.573195
								4670.42	0.569776	0.598156	0.573032
								4676.28	0.57034	0.597732	0.572841
								4682.14	0.57086	0.597296	0.572618
								4688	0.571329	0.596852	0.572367
								4693.86	0.571758	0.596396	0.572089
								4699.72	0.572147	0.595924	0.571771
								4705.58	0.5725	0.595444	0.571425
								4711.44	0.572821	0.594951	0.571043
								4717.3	0.573107	0.594443	0.570625
								4723.16	0.573369	0.593927	0.570168
								4729.02	0.573612	0.593395	0.569674
								4734.88	0.573826	0.592851	0.569141
								4740.74	0.574024	0.592291	0.568573
								4746.6	0.574195	0.591715	0.567972
								4752.46	0.574346	0.591123	0.56734
								4758.32	0.574465	0.590515	0.566679
								4764.18	0.574556	0.589891	0.565999
								4770.04	0.57462	0.589243	0.565299
								4775.9	0.574648	0.588579	0.564587
								4781.76	0.574644	0.587891	0.563863
								4787.62	0.5746	0.587183	0.563127
								4793.48	0.574521	0.586455	0.562391
								4799.34	0.574402	0.585699	0.561652
								4805.2	0.574243	0.584926	0.560912
								4811.06	0.574048	0.584138	0.560164
								4816.92	0.573818	0.583338	0.559412
								4822.78	0.573552	0.582526	0.558648
								4828.64	0.57325	0.58171	0.557881
								4834.5	0.572917	0.580886	0.557105
								4840.36	0.572552	0.580062	0.556321
								4846.22	0.572151	0.579238	0.555522
								4852.08	0.571722	0.578422	0.554714
								4857.94	0.571265	0.57761	0.553895
								4863.8	0.570777	0.576806	0.553068
								4869.66	0.570269	0.57601	0.552236
								4875.52	0.569737	0.57523	0.551405
								4881.38	0.569185	0.574465	0.550578
								4887.24	0.568617	0.573717	0.549754
								4893.1	0.568038	0.572985	0.548947
								4898.96	0.567442	0.572273	0.548147
								4904.82	0.566843	0.571585	0.547368
								4910.68	0.566235	0.570925	0.546612
								4916.54	0.56562	0.570285	0.545872
								4922.4	0.565001	0.569673	0.545152
								4928.26	0.564373	0.569081	0.544444
								4934.12	0.563738	0.568513	0.543748
								4939.98	0.563095	0.567965	0.543052
								4945.84	0.562444	0.567441	0.542356
								4951.7	0.561781	0.566937	0.541652
								4957.56	0.561106	0.566453	0.54094
								4963.42	0.560419	0.565985	0.540216
								4969.28	0.559721	0.565533	0.539472
								4975.14	0.55901	0.565101	0.538712
								4981	0.558287	0.564688	0.537937
								4986.86	0.557557	0.564292	0.537153
								4992.72	0.556818	0.563924	0.53637
								4998.58	0.55608	0.563576	0.53559
								5004.44	0.555338	0.563252	0.534826
								5010.3	0.554595	0.562956	0.534078
								5016.16	0.553857	0.562684	0.533355
								5022.02	0.553122	0.562444	0.532662
								5027.88	0.5524	0.562236	0.532006
								5033.74	0.551681	0.56206	0.531394
								5039.6	0.550975	0.561912	0.530821
								5045.46	0.55028	0.561796	0.530288
								5051.32	0.549593	0.561704	0.529791
								5057.18	0.548922	0.561644	0.529329
								5063.04	0.548259	0.561612	0.528904
								5068.9	0.547608	0.561604	0.528506
								5074.76	0.546973	0.56162	0.528144
								5080.62	0.54635	0.56166	0.527806
								5086.48	0.545738	0.56172	0.527495
								5092.34	0.545143	0.561804	0.527213
								5098.2	0.544563	0.561908	0.526955
								5104.06	0.544003	0.562032	0.526712
								5109.92	0.543459	0.562176	0.526493
								5115.78	0.542939	0.562336	0.526294
								5121.64	0.542443	0.562516	0.526107
								5127.5	0.541967	0.562708	0.525932
								5133.36	0.541522	0.562916	0.525773
								5139.22	0.541105	0.56314	0.525622
								5145.08	0.540716	0.56338	0.525479
								5150.94	0.540363	0.563628	0.525344
								5156.8	0.540033	0.563888	0.525216
								5162.66	0.539736	0.564164	0.525101
								5168.52	0.539458	0.564448	0.524998
								5174.38	0.5392	0.56474	0.524906
								5180.24	0.538965	0.565048	0.524834
								5186.1	0.538743	0.565361	0.524783
								5191.96	0.538533	0.565685	0.524751
								5197.82	0.538334	0.566021	0.524743
								5203.68	0.53814	0.566361	0.524759
								5209.54	0.537953	0.566709	0.524807
								5215.4	0.53777	0.567065	0.524878
								5221.26	0.537596	0.567425	0.52497
								5227.12	0.537429	0.567793	0.525081
								5232.98	0.537274	0.568165	0.525208
								5238.84	0.537123	0.568537	0.525352
								5244.7	0.536988	0.568913	0.525499
								5250.56	0.536869	0.569293	0.525658
								5256.42	0.536758	0.569673	0.525817
								5262.28	0.536667	0.570049	0.525976
								5268.14	0.536591	0.570429	0.526135
								5274	0.536536	0.570805	0.52629
								5279.86	0.536492	0.571177	0.526441
								5285.72	0.536468	0.571545	0.526597
								5291.58	0.53646	0.571913	0.526748
								5297.44	0.536468	0.572277	0.526907
								5303.3	0.536496	0.572633	0.527066
								5309.16	0.536536	0.572985	0.527229
								5315.02	0.536591	0.573329	0.527396
								5320.88	0.536667	0.573669	0.527571
								5326.74	0.536758	0.574001	0.527754
								5332.6	0.536861	0.574325	0.527941
								5338.46	0.53698	0.574645	0.52814
								5344.32	0.537119	0.574958	0.528343
								5350.18	0.53727	0.57527	0.52855
								5356.04	0.537433	0.575582	0.528764
								5361.9	0.537616	0.57589	0.528983
								5367.76	0.53781	0.576202	0.529206
								5373.62	0.538017	0.576514	0.529429
								5379.48	0.538239	0.57683	0.529655
								5385.34	0.538477	0.57715	0.529886
								5391.2	0.538723	0.577474	0.530113
								5397.06	0.538977	0.577802	0.530339
								5402.92	0.539243	0.578126	0.530562
								5408.78	0.539505	0.57845	0.530777
								5414.64	0.539775	0.578774	0.530984
								5420.5	0.540037	0.579086	0.531183
								5426.36	0.540295	0.579394	0.531366
								5432.22	0.540549	0.579694	0.531533
								5438.08	0.540792	0.579982	0.53168
								5443.94	0.541018	0.580258	0.531811
								5449.8	0.541232	0.580518	0.531923
								5455.66	0.541439	0.580762	0.532018
								5461.52	0.541633	0.58099	0.532098
								5467.38	0.541828	0.581202	0.532173
								5473.24	0.542014	0.581394	0.532241
								5479.1	0.542209	0.581566	0.5323
								5484.96	0.542399	0.581718	0.532368
								5490.82	0.542602	0.58185	0.532432
								5496.68	0.542812	0.581958	0.532507
								5502.54	0.543031	0.582042	0.532591
								5508.4	0.543265	0.582102	0.532686
								5514.26	0.543507	0.582142	0.532786
								5520.12	0.543757	0.58217	0.532897
								5525.98	0.544015	0.582186	0.533008
								5531.84	0.544273	0.58219	0.53312
								5537.7	0.544535	0.582194	0.533231
								5543.56	0.544797	0.582194	0.533343
								5549.42	0.545051	0.582202	0.533446
								5555.28	0.545305	0.582214	0.533538
								5561.14	0.545552	0.582234	0.533625
								5567	0.54579	0.58227	0.533697
								5572.86	0.546016	0.58231	0.533756
								5578.72	0.54623	0.582358	0.533808
								5584.58	0.546433	0.582402	0.533848
								5590.44	0.546624	0.582446	0.53388
								5596.3	0.546798	0.582482	0.533903
								5602.16	0.546953	0.582506	0.533919
								5608.02	0.547096	0.582514	0.533923
								5613.88	0.547215	0.582506	0.533923
								5619.74	0.547318	0.582474	0.533915
								5625.6	0.547398	0.582418	0.533903
								5631.46	0.547457	0.582338	0.533884
								5637.32	0.547501	0.582242	0.533868
								5643.18	0.547525	0.582126	0.533848
								5649.04	0.547529	0.581994	0.533832
								5654.9	0.547517	0.581854	0.533824
								5660.76	0.547489	0.581698	0.53382
								5666.62	0.547449	0.581534	0.533824
								5672.48	0.54739	0.581366	0.533836
								5678.34	0.547318	0.581194	0.533868
								5684.2	0.547235	0.581022	0.533907
								5690.06	0.54714	0.58085	0.533959
								5695.92	0.547036	0.58069	0.534023
								5701.78	0.546921	0.580538	0.53409
								5707.64	0.546798	0.580402	0.534158
								5713.5	0.546671	0.580286	0.53423
								5719.36	0.546536	0.58019	0.534297
								5725.22	0.546401	0.580126	0.534357
								5731.08	0.546258	0.580094	0.534413
								5736.94	0.546119	0.580098	0.534452
								5742.8	0.545976	0.580138	0.534484
								5748.66	0.545833	0.580218	0.5345
								5754.52	0.545691	0.580326	0.534504
								5760.38	0.545552	0.580462	0.5345
								5766.24	0.545409	0.580622	0.534488
								5772.1	0.545266	0.580802	0.534472
								5777.96	0.545123	0.580998	0.534448
								5783.82	0.54498	0.581206	0.534421
								5789.68	0.544837	0.581422	0.534389
								5795.54	0.544694	0.581642	0.534357

## Sheet: Supplementary Figure 4
Supplementary Figure 4b			Supplementary Figure 4c
dZ (nm)	Count		dZ (nm)	Count
-62.7	0.00540541		-62.7	1
-57	0.0324324		-57	0
-51.3	0.121622		-51.3	0
-45.6	0.162162		-45.6	9
-39.9	0.216216		-39.9	5
-34.2	0.256757		-34.2	16
-28.5	0.386486		-28.5	35
-22.8	0.591892		-22.8	59
-17.1	0.662162		-17.1	80
-11.4	0.845946		-11.4	98
-5.7	1		-5.7	113
0	0.927027		0	120
5.7	0.754054		5.7	101
11.4	0.562162		11.4	92
17.1	0.37027		17.1	76
22.8	0.286486		22.8	49
28.5	0.378378		28.5	34
34.2	0.262162		34.2	11
39.9	0.17027		39.9	4
45.6	0.235135		45.6	1
51.3	0.159459		51.3	0
57	0.054054		57	0
62.7	0.0216216		62.7	0

## Sheet: Supplementary Figure 5
Supplementary Figure 5b				Supplementary Figure 5c
x (nm)	z= Surface Simulation	z= Acquired simulation		dz (nm	Count
0	123	123		-147.264	0.714286
80	123.369	123.369		-124.656	0.595238
160	124.055	124.055		-102.056	1.78571
240	124.901	124.901		-79.456	5.11905
320	125	125		-56.864	20.5952
400	125.74	125.084		-34.264	67.1429
480	125.105	125.832		-11.664	100
560	124.965	125.147		10.936	96.1905
640	124.183	125		33.536	66.7857
720	123.223	124.387		56.136	28.4524
800	121.798	123.644		78.736	9.64286
880	120.213	122.556		101.336	3.33333
960	118.311	121.221		123.936	0.357143
1040	116.72	119.871		146.536	0.357143
1120	114.888	118.385		169.136	0
1200	113.108	116.903		191.736	0.238095
1280	111.785	115.361		214.336	0
1360	110.796	113.943		236.936	0
1440	110.033	112.44		259.536	0
1520	110	111.349		282.136	0.119048
1600	110.332	110.556
1680	111.488	110.002
1760	113.038	110
1840	115.212	110.098
1920	117.887	110.955
2000	120.989	112.088
2080	124.357	113.751
2160	127.621	115.6
2240	130.761	117.983
2320	133.673	120.68
2400	135.937	123.345
2480	137.629	126.147
2560	138	129.05
2640	137.973	131.69
2720	136.923	133.93
2800	134.393	135.965
2880	130.995	137.518
2960	126.606	138
3040	121.364	138
3120	115.612	137.744
3200	109.64	136.252
3280	103.574	134.042
3360	98.0194	130.974
3440	93.0649	127.285
3520	89.2955	122.991
3600	87.0472	118.128
3680	86.2488	113.103
3760	87.7394	107.888
3840	90.8755	102.688
3920	96.1132	98.0096
4000	103.15	93.7826
4080	111.951	90.2563
4160	121.868	87.8442
4240	132.672	86.3504
4320	143.741	86.3371
4400	154.483	87.9274
4480	164.194	90.8711
4560	172.321	95.1303
4640	178.095	100.976
4720	181.182	107.917
4800	180.934	116.013
4880	177.062	124.978
4960	169.633	134.294
5040	158.567	143.678
5120	144.194	153.018
5200	127.154	161.687
5280	108.202	169.195
5360	88.1737	175.191
5440	68.024	179.405
5520	49.0272	181.53
5600	32.4078	180.99
5680	19.2674	177.888
5760	10.644	172.184
5840	7.60425	163.84
5920	10.9381	152.881
6000	20.7643	139.802
6080	37.2542	124.644
6160	60.1393	108.254
6240	88.4812	90.972
6320	120.872	73.6768
6400	153.123	56.933
6480	181.349	41.4028
6560	203.828	28.0873
6640	220.027	17.5208
6720	229.425	10.4972
6800	232.404	7.47357
6880	228.955	9.13576
6960	220.157	15.5764
7040	206.808	26.7916
7120	190.001	42.9037
7200	170.862	63.5325
7280	150.74	88.2575
7360	130.715	116.088
7440	111.805	144.438
7520	94.8729	170.077
7600	80.704	191.97
7680	69.8605	209.247
7760	62.6287	221.87
7840	58.981	229.593
7920	58.8861	232.599
8000	62.1242	230.756
8080	68.0958	224.728
8160	76.3195	215.056
8240	86.0697	202.422
8320	96.7675	187.486
8400	107.876	170.994
8480	118.717	153.743
8560	128.671	136.284
8640	137.299	119.646
8720	144.242	104.146
8800	149.4	90.5076
8880	152.488	78.9904
8960	153.79	69.7996
9040	152.915	63.3266
9120	150.471	59.5649
9200	146.653	58.3246
9280	141.706	59.8786
9360	136.09	63.461
9440	130.077	69.0442
9520	124.043	76.2101
9600	118.286	84.4792
9680	113.157	93.6515
9760	108.804	103.125
9840	105.36	112.629
9920	103.035	121.649
10000	102.036	129.968
10080	102	137.291

## Sheet: Supplementary Figure 6
Supplementary Figure 6a			Supplementary Figure 6b			Supplementary Figure 6c			Supplementary Figure 6d
Time (s)	Lateral Nikon Ti		Time (s)	Axial Nikon Ti		Time (s)	Lateral Cell Contrast		Time (s)	Axial Cell Contrast
0	-110.85		0	-24.766		0	-33.5528		0	5.47206
1	-101.727		1	-21.941		1	6.67621		1	-20.4003
2	-116.125		2	-14.538		2	8.17751		2	38.7706
3	-112.907		3	-13.516		3	6.36591		3	-39.6094
4	-112.742		4	-15.11		4	-18.6321		4	-15.0287
5	-118.426		5	-12.171		5	-0.199485		5	-21.6449
6	-124.756		6	-17.282		6	19.1104		6	6.54321
7	-107.187		7	-27.162		7	-1.27639		7	-16.2557
8	-116.168		8	-3.69396		8	15.9536		8	32.68
9	-113.144		9	-19.528		9	9.37411		9	-28.0229
10	-100.919		10	-18.285		10	5.52931		10	26.4043
11	-97.2621		11	-36.172		11	-4.92599		11	2.91591
12	-107.65		12	-40.97		12	7.78411		12	26.5109
13	-105.709		13	-32.574		13	14.3135		13	5.70341
14	-113.82		14	-33.241		14	-12.908		14	-15.839
15	-113.618		15	-39.681		15	-28.8857		15	15.4351
16	-111.827		16	-39.293		16	12.3539		16	1.85456
17	-111.347		17	-28.955		17	-22.5864		17	-7.20914
18	-118.273		18	-36.171		18	2.50731		18	-14.717
19	-115.703		19	-29.978		19	7.88261		19	21.3452
20	-118.295		20	-35.897		20	0.199315		20	12.6948
21	-115.598		21	-38.259		21	-13.0102		21	24.7706
22	-116.554		22	-22.473		22	5.36541		22	-27.4655
23	-121.349		23	-34.96		23	2.74651		23	0.660956
24	-121.652		24	-25.365		24	-13.2897		24	-6.42159
25	-120.411		25	-36.387		25	18.5738		25	0.272456
26	-117.446		26	-19.038		26	12.278		26	24.8391
27	-115.644		27	-34.683		27	-4.96359		27	-2.49219
28	-112.798		28	-26.139		28	7.51641		28	20.1152
29	-113.785		29	-30.55		29	1.36321		29	-9.79189
30	-114.276		30	-40.425		30	5.77271		30	-2.34199
31	-114.61		31	-19.783		31	5.78241		31	-53.5756
32	-112.994		32	-52.314		32	3.91461		32	0.906806
33	-110.739		33	-40.453		33	16.6472		33	-41.7798
34	-109.019		34	-26.982		34	4.77501		34	-38.0755
35	-129.948		35	-17.616		35	0.545015		35	-49.2615
36	-123.285		36	-16.533		36	19.7701		36	-3.54284
37	-130.598		37	-2.75796		37	13.3814		37	24.8866
38	-137.992		38	-4.25896		38	14.4858		38	28.1936
39	-126.027		39	-33.628		39	10.6908		39	25.5781
40	-121.869		40	-29.38		40	4.48561		40	-7.58029
41	-122.51		41	-33.8		41	18.4343		41	-32.0655
42	-120.785		42	-35.535		42	2.15561		42	-3.40399
43	-120.987		43	-36.845		43	4.91771		43	8.01856
44	-113.89		44	-48.524		44	15.9797		44	11.9073
45	-118.168		45	-26.623		45	14.6425		45	-34.6261
46	-120.908		46	-43.52		46	28.812		46	-23.4399
47	-120.168		47	-31.588		47	19.2874		47	6.96611
48	-122.289		48	-45.954		48	26.5209		48	8.65391
49	-132.403		49	-11.189		49	1.42061		49	9.08241
50	-132.604		50	-29.483		50	-15.1649		50	-39.3729
51	-122.444		51	-35.186		51	-18.5591		51	12.2628
52	-121.31		52	-38.686		52	3.20121		52	-1.80274
53	-131.274		53	-31.216		53	25.785		53	-4.28069
54	-124.847		54	-20.449		54	-23.1333		54	-26.5006
55	-128.589		55	-27.77		55	5.94761		55	25.9427
56	-133.733		56	-18.325		56	0.0990149		56	32.1529
57	-132.688		57	-9.04296		57	-8.35159		57	29.3469
58	-128.966		58	-11.293		58	1.31931		58	-0.30549
59	-128.263		59	-15.632		59	22.0196		59	-20.8576
60	-119.155		60	-33.272		60	-15.0702		60	40.2102
61	-123.837		61	-36.328		61	-9.95819		61	4.87756
62	-130.304		62	-16.28		62	10.7201		62	-57.5287
63	-120.601		63	-23.926		63	-23.4816		63	-12.5568
64	-123.049		64	-31.936		64	10.4798		64	12.2992
65	-122.096		65	-26.305		65	11.234		65	-75.4857
66	-125.009		66	-28.281		66	7.43591		66	-4.42154
67	-128.55		67	-33.154		67	19.856		67	-0.63109
68	-132.048		68	-23.78		68	16.0079		68	-11.6126
69	-135.119		69	-38.458		69	-12.0488		69	7.55651
70	-136.739		70	-31.655		70	17.4146		70	-6.26614
71	-136.03		71	-30.926		71	-7.89939		71	-19.7497
72	-135.988		72	-31.137		72	12.8998		72	18.2534
73	-134.914		73	-32.026		73	15.2053		73	-30.5646
74	-133.091		74	-27.908		74	15.0197		74	-3.76054
75	-132.89		75	-34.103		75	-18.8935		75	20.2025
76	-130.936		76	-35.196		76	-3.63229		76	29.9588
77	-133.066		77	-22.828		77	1.37541		77	-5.62949
78	-130.766		78	-30.616		78	7.22991		78	19.9042
79	-129.641		79	-25.398		79	7.73151		79	-5.76259
80	-125.879		80	-33.919		80	-3.38529		80	-52.4936
81	-121.366		81	-37.367		81	10.8822		81	-31.0693
82	-116.125		82	-46.055		82	-4.63719		82	1.29326
83	-119.302		83	-38.426		83	10.1617		83	-45.271
84	-127.102		84	-37.662		84	-9.31009		84	41.2537
85	-127.594		85	-33.809		85	10.8323		85	-26.3323
86	-130.072		86	-25.743		86	-5.68379		86	-2.10604
87	-124.536		87	-27.405		87	13.2648		87	4.91951
88	-120.402		88	-25.263		88	16.0419		88	-23.8767
89	-122.931		89	-30.713		89	-14.4398		89	-24.6577
90	-119.268		90	-31.245		90	-5.63779		90	0.907756
91	-116.496		91	-22.579		91	-7.67069		91	13.3658
92	-116.8		92	-32.012		92	-23.4346		92	-30.6388
93	-120.317		93	-36.148		93	10.7125		93	2.55241
94	-119.266		94	-29.592		94	15.2678		94	-5.08074
95	-118.284		95	-19.529		95	-35.1331		95	30.2266
96	-117.272		96	-22.667		96	-6.79429		96	-1.10124
97	-118.783		97	-26.467		97	3.60471		97	-15.092
98	-117.537		98	-39.335		98	-9.44899		98	15.0119
99	-117.799		99	-39.093		99	8.72361		99	-7.06199
100	-119.221		100	-36.563		100	-23.127		100	-47.037
101	-122.127		101	-42.398		101	19.4901		101	-29.4549
102	-125.524		102	-23.009		102	3.28271		102	26.5912
103	-125.942		103	-33.183		103	4.18051		103	4.23951
104	-126.501		104	-29.753		104	-24.6837		104	-40.1689
105	-129.524		105	-39.959		105	11.3292		105	19.9448
106	-132.306		106	-26.611		106	-6.59199		106	-52.483
107	-131.078		107	-27.913		107	17.1141		107	-36.0563
108	-131.298		108	-39.973		108	1.34011		108	4.01426
109	-133.777		109	-27.593		109	-17.2422		109	28.8369
110	-136.924		110	-43.011		110	-13.1274		110	-4.12974
111	-133.598		111	-25.911		111	-2.18729		111	18.7858
112	-132.22		112	-33.048		112	-8.28609		112	-15.4231
113	-130.602		113	-21.105		113	6.85731		113	-0.21749
114	-130.302		114	-35.321		114	10.195		114	20.2249
115	-128.903		115	-35.622		115	-14.6522		115	36.1273
116	-132.562		116	-27.895		116	12.6689		116	17.7497
117	-134.901		117	-38.809		117	11.3416		117	26.0867
118	-135.27		118	-25.835		118	2.11781		118	-36.0356
119	-137.64		119	-36.66		119	13.966		119	19.4439
120	-137.11		120	-28.205		120	5.95871		120	-7.94059
121	-136.404		121	-26.184		121	21.4758		121	5.12246
122	-136.919		122	-35.021		122	-9.84099		122	22.2081
123	-136.6		123	-33.196		123	15.3076		123	-40.9593
124	-136.895		124	-36.278		124	7.31601		124	25.5347
125	-136.988		125	-36.445		125	-6.08139		125	13.2774
126	-136.673		126	-35.995		126	13.5191		126	4.71811
127	-135.685		127	-38.015		127	6.18881		127	35.6604
128	-134.904		128	-30.938		128	29.3736		128	-23.7023
129	-135.165		129	-39.517		129	-5.16969		129	12.9111
130	-135.809		130	-32.568		130	-4.60169		130	-8.05734
131	-134.683		131	-35.629		131	11.4471		131	14.2077
132	-135.879		132	-25.212		132	-16.7695		132	-23.368
133	-130.791		133	-30.195		133	12.4912		133	11.0102
134	-129.728		134	-28.035		134	3.53141		134	-27.8327
135	-129.106		135	-27.129		135	-16.7386		135	-40.9249
136	-126.866		136	-31.666		136	-2.53429		136	-19.1743
137	-127.682		137	-27.247		137	-5.19119		137	-44.9187
138	-128.601		138	-42.633		138	0.373515		138	20.6254
139	-128.398		139	-38.396		139	6.73891		139	15.5608
140	-129.587		140	-29.504		140	10.6731		140	6.56706
141	-127.936		141	-38.467		141	-5.72769		141	-27.9109
142	-127.258		142	-28.031		142	3.71221		142	-20.9536
143	-128.762		143	-35.752		143	-19.8105		143	11.0261
144	-128.654		144	-23.657		144	-22.9787		144	-69.8023
145	-127.35		145	-37.015		145	0.974215		145	-17.8584
146	-128.768		146	-27.301		146	10.4573		146	-32.3043
147	-128.314		147	-37.916		147	4.27211		147	-19.0695
148	-125.333		148	-35.647		148	-1.57999		148	-44.7065
149	-125.14		149	-25.463		149	1.58101		149	32.5189
150	-125.882		150	-32.85		150	15.4334		150	-8.30739
151	-129.078		151	-22.695		151	-17.9712		151	-36.1344
152	-127.608		152	-39.176		152	-1.75739		152	15.2676
153	-126.367		153	-38.998		153	7.75371		153	-38.2348
154	-125.665		154	-31.033		154	9.34351		154	-44.7323
155	-121.989		155	-32.705		155	-2.59439		155	7.72351
156	-124.074		156	-35.286		156	3.96001		156	-22.5721
157	-123.771		157	-30.654		157	-5.09289		157	4.75946
158	-123.652		158	-38.721		158	-11.6191		158	-36.362
159	-122.8		159	-38.185		159	15.249		159	-2.21129
160	-125.895		160	-26.409		160	4.47921		160	1.72621
161	-123.881		161	-38.861		161	-10.4322		161	15.6269
162	-122.006		162	-35.735		162	3.63881		162	5.92756
163	-119.636		163	-32.108		163	-15.9762		163	-17.0789
164	-122.151		164	-35.801		164	-16.45		164	14.9746
165	-120.197		165	-26.8		165	13.68		165	-23.928
166	-120.844		166	-35.888		166	-8.23469		166	-6.17934
167	-117.535		167	-28.155		167	-9.43749		167	-30.8016
168	-117.588		168	-33.448		168	9.82571		168	3.31101
169	-118.909		169	-23.912		169	1.11031		169	-15.0734
170	-118.431		170	-35.521		170	9.96751		170	1.25776
171	-117.433		171	-29.959		171	30.3408		171	-51.5053
172	-118.825		172	-24.522		172	14.1704		172	-40.6087
173	-119.777		173	-39.992		173	-3.50449		173	-50.3951
174	-121.522		174	-30.339		174	11.0682		174	13.4454
175	-120.801		175	-41.224		175	-13.8162		175	-12.4869
176	-120.985		176	-34.84		176	10.7483		176	27.0356
177	-121.038		177	-40.296		177	9.64271		177	-16.3996
178	-119.992		178	-38.242		178	-9.05689		178	10.9006
179	-119.883		179	-35.666		179	-13.5912		179	-11.1941
180	-119.26		180	-37.484		180	-16.4679		180	-14.0467
181	-118.826		181	-36.492		181	-0.210785		181	10.455
182	-117.866		182	-40.203		182	8.59081		182	-18.6618
183	-117.7		183	-30.03		183	10.9266		183	16.9671
184	-121.818		184	-35.266		184	-2.31329		184	-55.1866
185	-123.113		185	-25.181		185	2.83731		185	-5.66849
186	-119.748		186	-33.324		186	-10.4425		186	13.0605
187	-118.966		187	-41.167		187	-24.8427		187	-17.0901
188	-120.407		188	-33.278		188	9.75621		188	3.04706
189	-119.028		189	-32.577		189	31.4884		189	1.60661
190	-118.814		190	-26.235		190	-18.9682		190	-30.8051
191	-119.412		191	-45.13		191	0.740715		191	-0.86579
192	-118.912		192	-27.168		192	6.38901		192	15.6036
193	-119.402		193	-34.244		193	20.6709		193	-2.24774
194	-119.49		194	-34.381		194	-7.59059		194	-47.8589
195	-119.657		195	-22.8		195	-3.80069		195	13.2075
196	-118.156		196	-37.705		196	9.59141		196	-33.0957
197	-120.347		197	-27.951		197	12.34		197	14.0811
198	-119.186		198	-39.569		198	-5.43759		198	-25.1057
199	-117.898		199	-31.872		199	19.7964		199	-11.1517
200	-120.754		200	-30.615		200	8.09421		200	-2.86154
201	-118.98		201	-34.76		201	8.51811		201	5.09936
202	-120.071		202	-29.813		202	18.64		202	-16.0501
203	-120.304		203	-36.21		203	2.25361		203	-9.25479
204	-120.57		204	-29.519		204	10.3564		204	-32.7085
205	-120.936		205	-28.589		205	-1.23589		205	-30.9747
206	-119.448		206	-29.834		206	1.78081		206	-8.01764
207	-119.688		207	-25.594		207	7.11121		207	12.268
208	-117.762		208	-37.249		208	-31.0045		208	20.5738
209	-119.873		209	-27.375		209	-9.84539		209	15.6768
210	-118.204		210	-33.457		210	28.4995		210	-12.3761
211	-117.631		211	-32.352		211	-11.9562		211	24.5678
212	-118.971		212	-31.927		212	7.43711		212	0.740206
213	-118.36		213	-37.583		213	-14.4643		213	10.6265
214	-121.07		214	-36.104		214	-2.22299		214	-16.4966
215	-122.656		215	-39.078		215	0.269715		215	-9.60229
216	-123.112		216	-32.673		216	12.9208		216	-65.4968
217	-124.294		217	-39.544		217	-8.01449		217	4.71181
218	-127.612		218	-39.561		218	12.6092		218	28.3553
219	-128.247		219	-30.392		219	16.7314		219	-6.68174
220	-126.512		220	-32.084		220	16.8786		220	-9.86834
221	-130.03		221	-25.613		221	-5.27329		221	-12.1303
222	-127.924		222	-40.625		222	-11.7562		222	-36.9753
223	-128.145		223	-26.051		223	11.4044		223	-9.56549
224	-129.046		224	-30.628		224	22.4333		224	-1.43539
225	-125.656		225	-29.37		225	4.86191		225	29.6406
226	-123.735		226	-35.738		226	-7.94549		226	21.5739
227	-125.253		227	-32.842		227	-0.942085		227	-14.9404
228	-125.378		228	-16.316		228	12.1028		228	-1.59084
229	-125.442		229	-34.543		229	-8.08929		229	-3.99679
230	-126.285		230	-36.317		230	-1.88969		230	1.47196
231	-127.187		231	-41.208		231	15.3959		231	-14.9997
232	-127.188		232	-35.84		232	5.96551		232	24.4997
233	-129.629		233	-29.25		233	17.8851		233	9.18641
234	-129.625		234	-30.935		234	4.99591		234	6.35706
235	-128.605		235	-32.896		235	-27.4964		235	27.3641
236	-130.835		236	-40.754		236	6.20091		236	10.9982
237	-128.787		237	-27.694		237	6.63861		237	-8.79549
238	-131.23		238	-28.025		238	-19.4604		238	-32.4002
239	-130.233		239	-36.151		239	-7.47689		239	-35.8188
240	-129.618		240	-31.912		240	-9.96069		240	9.46231
241	-129.741		241	-42.606		241	2.09361		241	0.548606
242	-129.744		242	-29.868		242	-10.4559		242	27.8602
243	-129.772		243	-38.41		243	-11.2607		243	22.7416
244	-129.427		244	-37.188		244	-6.15079		244	-4.74944
245	-131.055		245	-24.26		245	-2.27429		245	11.2341
246	-128.107		246	-31.129		246	5.82901		246	-4.90774
247	-128.559		247	-30.312		247	-6.97219		247	14.4862
248	-130.744		248	-38.761		248	-9.54879		248	10.5611
249	-132.006		249	-30.834		249	7.58391		249	13.4066
250	-132.033		250	-31.387		250	-0.761085		250	24.1313
251	-129.865		251	-41.854		251	10.3373		251	-17.4712
252	-130.327		252	-36.967		252	2.34161		252	-1.26214
253	-128.822		253	-39.366		253	6.69681		253	-0.45474
254	-126.855		254	-28.729		254	-0.233085		254	-6.12709
255	-128.938		255	-27.593		255	-13.9105		255	-16.262
256	-129.51		256	-23.15		256	8.22611		256	-36.1789
257	-128.388		257	-31.786		257	16.4763		257	13.6117
258	-128.185		258	-35.32		258	0.834915		258	-8.52729
259	-128.886		259	-26.009		259	-9.45109		259	-6.38384
260	-128.502		260	-35.795		260	-13.6625		260	-1.39704
261	-131.599		261	-28.952		261	12.1971		261	4.67841
262	-132.381		262	-39.6		262	-13.2428		262	-20.1825
263	-132.031		263	-36.958		263	12.0202		263	-21.9598
264	-133.515		264	-25.029		264	3.92061		264	8.89976
265	-131.479		265	-40.751		265	-17.4937		265	-4.91079
266	-133.141		266	-28.113		266	-22.0703		266	-30.7815
267	-132.414		267	-33.018		267	-11.0215		267	4.93076
268	-130.745		268	-37.725		268	-19.6537		268	12.7406
269	-131.298		269	-30.254		269	-8.67589		269	-8.74779
270	-132.105		270	-31.891		270	5.24041		270	-6.13089
271	-130.706		271	-26.54		271	19.7174		271	38.9201
272	-132.776		272	-43.745		272	-19.6439		272	-1.95744
273	-133.254		273	-24.821		273	-7.37119		273	25.2739
274	-133.274		274	-39.907		274	-0.120885		274	9.24271
275	-134.743		275	-31.724		275	-4.87529		275	-4.06394
276	-132.196		276	-37.279		276	-3.44849		276	29.5117
277	-131.986		277	-28.917		277	1.71401		277	-0.02149
278	-131.235		278	-27.723		278	-4.36609		278	29.0061
279	-130.504		279	-27.279		279	21.1879		279	-2.61089
280	-129.707		280	-24.4		280	19.318		280	-50.1922
281	-131.794		281	-42.487		281	8.26461		281	9.52576
282	-131.44		282	-32.09		282	4.43711		282	-28.9149
283	-130.08		283	-28.203		283	14.4889		283	-24.2618
284	-128.315		284	-33.614		284	-18.8532		284	11.9217
285	-133.719		285	-25.683		285	18.7318		285	27.1287
286	-133.206		286	-40.064		286	0.503615		286	-29.6922
287	-132.931		287	-27.555		287	4.90721		287	1.18891
288	-134.428		288	-38.384		288	-2.48699		288	20.8906
289	-132.527		289	-31.965		289	24.621		289	3.64846
290	-133.605		290	-31.391		290	2.57171		290	8.05891
291	-132.505		291	-26.665		291	13.6506		291	10.8397
292	-135.217		292	-28.298		292	-7.15739		292	5.44041
293	-132.287		293	-36.562		293	12.484		293	12.341
294	-132.871		294	-28.541		294	19.2835		294	4.80561
295	-134.585		295	-35.374		295	-7.26369		295	8.36581
296	-136.528		296	-26.205		296	-19.507		296	-26.8761
297	-138.781		297	-32.634		297	-0.966285		297	-12.9093
298	-138.261		298	-29.386		298	6.13931		298	18.2332
299	-137.969		299	-37.751		299	18.5081		299	28.5423
300	-137.166		300	-40.418		300	0.878615		300	4.02211
301	-138.097		301	-33.364		301	15.5078		301	17.1367
302	-140.268		302	-38.177		302	-15.9592		302	-16.0939
303	-139.712		303	-34.067		303	-8.63099		303	-37.0462
304	-142.139		304	-30.996		304	7.33301		304	-22.4462
305	-141.956		305	-39.696		305	16.1447		305	-27.7629
306	-139.307		306	-20.592		306	8.62991		306	-25.83
307	-144.348		307	-27.227		307	-1.03179		307	7.21616
308	-145.078		308	-36.974		308	-1.70449		308	-38.0883
309	-146.107		309	-29.017		309	-13.9805		309	-16.0732
310	-145.174		310	-29.296		310	22.5954		310	5.70716
311	-145.413		311	-23.715		311	6.47351		311	3.24311
312	-143.576		312	-23.736		312	1.16261		312	-26.5594
313	-143.183		313	-10.8		313	26.5208		313	10.3768
314	-142.835		314	-36.938		314	0.309515		314	-11.2471
315	-142.492		315	-34.478		315	9.80871		315	-46.425
316	-143.259		316	-24.935		316	-1.58329		316	-14.8267
317	-142.466		317	-37.015		317	7.77761		317	-28.5765
318	-140.391		318	-33.769		318	26.9385		318	-34.2075
319	-144.388		319	-34.405		319	-0.352485		319	6.26246
320	-141.186		320	-28.822		320	-14.7204		320	2.35116
321	-144.036		321	-28.728		321	-13.4349		321	17.8379
322	-143.801		322	-40.277		322	-0.0234851		322	-15.1238
323	-143.941		323	-26.263		323	12.7927		323	10.459
324	-144.522		324	-38.981		324	-6.84879		324	2.65776
325	-144.729		325	-37.278		325	6.53271		325	-15.4621
326	-142.962		326	-27.939		326	-6.23299		326	-2.71029
327	-142.996		327	-37.08		327	20.8998		327	5.21811
328	-144.985		328	-32.218		328	14.4573		328	-11.6834
329	-143.576		329	-37.654		329	0.175215		329	10.9651
330	-142.632		330	-24.161		330	14.4954		330	-17.3785
331	-140.774		331	-34.106		331	-12.2978		331	11.1119
332	-140.2		332	-25.264		332	9.84991		332	-26.464
333	-140.474		333	-12.586		333	-4.32219		333	-1.68509
334	-139.382		334	-27.595		334	3.02941		334	7.45906
335	-138.347		335	-17.127		335	11.5564		335	14.532
336	-141.919		336	-29.118		336	13.4312		336	-34.3169
337	-138.55		337	-27.533		337	8.57071		337	-46.0118
338	-139.706		338	-26.585		338	18.1476		338	20.0391
339	-139.505		339	-34.503		339	-25.3951		339	9.60281
340	-140.355		340	-21.785		340	-2.57789		340	5.61456
341	-140.813		341	-32.558		341	-6.85559		341	19.5635
342	-142.44		342	-23.099		342	13.6309		342	18.931
343	-140.751		343	-32.345		343	23.8222		343	-47.9611
344	-141.094		344	-32.151		344	27.3669		344	8.06531
345	-142.961		345	-24.198		345	-1.67139		345	20.1046
346	-142.169		346	-21.243		346	-14.3696		346	1.43526
347	-139.738		347	-22.371		347	20.8576		347	7.97641
348	-140.063		348	-28.976		348	-0.518785		348	0.735356
349	-142.818		349	-24.486		349	-10.3453		349	1.89846
350	-141.146		350	-29.646		350	7.13691		350	28.3994
351	-141.086		351	-28.207		351	11.7173		351	9.20016
352	-139.795		352	-42.815		352	19.0863		352	-1.33069
353	-138.898		353	-44.686		353	13.9966		353	-0.74589
354	-137.705		354	-46.288		354	14.1484		354	-8.69924
355	-132.133		355	-49.803		355	6.08951		355	20.7642
356	-147.087		356	-21.835		356	-9.74689		356	-3.79154
357	-140.409		357	-45.783		357	-19.9439		357	10.8108
358	-139.364		358	-50.5		358	-20.7134		358	-10.1925
359	-135.146		359	-50.004		359	9.02991		359	-41.228
360	-137.213		360	-38.599		360	8.04891		360	-17.4818
361	-135.821		361	-48.564		361	-5.11599		361	15.6587
362	-134.717		362	-54.842		362	-11.9681		362	-13.7036
363	-136.439		363	-33.887		363	17.5437		363	16.3895
364	-134.03		364	-47.811		364	-22.0619		364	16.5422
365	-135.568		365	-43.889		365	4.67771		365	7.61096
366	-141.173		366	-23.122		366	9.35531		366	-18.6837
367	-144.857		367	-29.579		367	9.87041		367	-36.7319
368	-145.756		368	-20.148		368	13.1668		368	18.1236
369	-144.833		369	-28.524		369	6.28751		369	30.0385
370	-147.712		370	-14.728		370	-8.16779		370	-18.8047
371	-147.422		371	-27.815		371	12.4749		371	-28.3116
372	-144.49		372	-24.84		372	0.620915		372	-5.86264
373	-144.1		373	-34.854		373	-17.9142		373	10.068
374	-142.233		374	-22.808		374	-17.9637		374	-7.83034
375	-144.814		375	-22.863		375	-27.9308		375	-43.1069
376	-143.75		376	-28.772		376	17.1284		376	-1.37304
377	-144.712		377	-20.966		377	-23.2199		377	7.15966
378	-144.628		378	-30.391		378	7.02961		378	-36.5039
379	-142.844		379	-17.726		379	4.09221		379	-32.5301
380	-142.717		380	-30.162		380	-31.291		380	7.67611
381	-143.709		381	-31.44		381	-24.1442		381	-15.2681
382	-144.53		382	-17.64		382	-6.36939		382	20.0795
383	-142.983		383	-29.863		383	7.32131		383	39.8184
384	-143.507		384	-22.886		384	11.0614		384	20.6527
385	-145.385		385	-17.74		385	0.943715		385	7.45246
386	-147.553		386	-22.107		386	16.7316		386	6.84916
387	-144.836		387	-18.87		387	1.36841		387	-5.87389
388	-144.201		388	-31.267		388	15.7896		388	26.1011
389	-147.117		389	-22.816		389	-19.4768		389	-16.8312
390	-144.043		390	-26.859		390	1.79841		390	-24.0075
391	-144.822		391	-20.75		391	-5.60359		391	5.56266
392	-144.74		392	-31.93		392	6.79281		392	-8.47484
393	-145.033		393	-33.983		393	-4.36959		393	-2.36999
394	-142.921		394	-12.81		394	3.31791		394	-28.4211
395	-143.591		395	-28.97		395	3.87141		395	21.8242
396	-144.038		396	-25.664		396	-24.3531		396	35.7991
397	-144.013		397	-21.198		397	24.4157		397	9.07426
398	-144.96		398	-18.634		398	0.0489149		398	-6.83834
399	-145.849		399	-25.043		399	19.1826		399	-2.42914
400	-142.418		400	-16.871		400	13.7612		400	-28.6447
401	-141.922		401	-25.929		401	-10.3801		401	12.0938
402	-142.564		402	-17.432		402	12.4484		402	-30.4481
403	-139.791		403	-28.953		403	12.7275		403	-1.74184
404	-137.815		404	-21.234		404	-14.3883		404	30.409
405	-140.684		405	-28.979		405	9.01231		405	9.91581
406	-141.898		406	-15.444		406	27.4995		406	9.83856
407	-144.696		407	-29.821		407	17.3814		407	2.77776
408	-142.148		408	-31.154		408	-10.5754		408	-16.1878
409	-143.012		409	-24.681		409	26.81		409	13.5789
410	-144.104		410	-35.653		410	9.02131		410	6.19876
411	-144.191		411	-34.609		411	0.119215		411	-12.2463
412	-143.77		412	-29.789		412	7.45501		412	11.7035
413	-141.824		413	-23.881		413	7.00881		413	8.77721
414	-144.256		414	-31.343		414	12.6666		414	17.7367
415	-142.491		415	-25.381		415	-23.2194		415	-1.13729
416	-141.441		416	-37.041		416	7.38471		416	-0.33714
417	-143.521		417	-30.497		417	-23.6045		417	8.48241
418	-143.401		418	-22.64		418	-1.79949		418	-5.33669
419	-141.966		419	-33.355		419	1.76881		419	-20.8184
420	-141.179		420	-25.568		420	-0.536885		420	-5.63374
421	-142.614		421	-20.116		421	-16.216		421	-23.3887
422	-142.247		422	-21.047		422	27.8485		422	-10.9891
423	-143.767		423	-26.482		423	-9.63039		423	16.7828
424	-139.755		424	-25.128		424	-22.183		424	21.0162
425	-140.379		425	-28.968		425	2.11171		425	-19.8104
426	-140.238		426	-29.643		426	7.17791		426	17.5264
427	-139.131		427	-22.418		427	11.6124		427	-20.6185
428	-139.935		428	-28.332		428	-22.2194		428	-23.5046
429	-137.07		429	-15.751		429	-4.40569		429	-33.7418
430	-138.19		430	-28.559		430	6.05651		430	-8.10939
431	-137.943		431	-36.943		431	-10.1836		431	25.6052
432	-136.919		432	-28.651		432	-22.9276		432	18.3707
433	-138.368		433	-32.292		433	-2.57339		433	0.602106
434	-136.536		434	-22.046		434	12.9697		434	-0.64729
435	-138.347		435	-29.228		435	-11.6015		435	-41.006
436	-138.33		436	-32.974		436	-9.67839		436	27.8155
437	-138.693		437	-31.417		437	-17.0344		437	-5.20049
438	-138.068		438	-29.554		438	-12.7546		438	8.15171
439	-140.233		439	-17.866		439	17.9132		439	0.173706
440	-139.053		440	-29.167		440	-12.7474		440	10.087
441	-137.509		441	-27.031		441	-11.4797		441	-35.1733
442	-137.093		442	-30.019		442	14.0682		442	-49.2366
443	-138.972		443	-29.901		443	0.936915		443	10.3032
444	-139.306		444	-16.366		444	14.8204		444	-8.18019
445	-139.603		445	-30.17		445	-1.25679		445	-3.53654
446	-137.403		446	-21.287		446	6.51711		446	-2.28799
447	-140.086		447	-17.886		447	-7.38579		447	-37.4697
448	-138.742		448	-29.201		448	6.12581		448	5.49811
449	-140.479		449	-22.346		449	-25.049		449	-19.5615
450	-136.908		450	-27.424		450	4.09671		450	-2.89864
451	-137.045		451	-25.522		451	8.90921		451	-18.7469
452	-136.372		452	-13.911		452	-12.2227		452	-29.5139
453	-137.53		453	-24.051		453	5.64071		453	-35.0811
454	-138.369		454	-13.928		454	14.9428		454	-41.8012
455	-137.071		455	-25.202		455	8.31911		455	-11.8543
456	-138.165		456	-13.422		456	2.20001		456	-2.81154
457	-137.741		457	-19.956		457	-18.3614		457	-36.1128
458	-136.712		458	-11.435		458	-0.319585		458	21.1987
459	-136.541		459	-29.835		459	12.744		459	20.8884
460	-134.329		460	-20.125		460	8.92871		460	-17.2159
461	-133.523		461	-15.795		461	-3.47819		461	3.27881
462	-137.079		462	-21.824		462	2.49301		462	-7.82654
463	-131.767		463	-7.76796		463	-1.60339		463	-13.3323
464	-132.7		464	-18.164		464	16.9602		464	19.4571
465	-130.613		465	-25.684		465	3.81131		465	1.03786
466	-130.365		466	-6.52496		466	-11.9272		466	-5.66609
467	-131.621		467	-19.656		467	4.12851		467	-7.87529
468	-132.132		468	-23.177		468	-25.6749		468	20.2928
469	-132.958		469	-10.277		469	-26.6347		469	6.32691
470	-131.484		470	-19.532		470	6.59041		470	-8.30414
471	-132.13		471	-12.7		471	11.5908		471	16.109
472	-133.61		472	-23.067		472	-15.6921		472	14.0755
473	-135.86		473	-12.001		473	-7.01359		473	-13.8538
474	-136.219		474	-23.267		474	-17.9603		474	25.921
475	-132.625		475	-26.158		475	5.22141		475	10.7287
476	-135.725		476	-12.916		476	-2.24799		476	36.3027
477	-131.453		477	-22.017		477	-3.11719		477	-32.9188
478	-132.421		478	-12.89		478	-21.6542		478	20.0286
479	-132.029		479	-23.556		479	-15.8204		479	-3.93879
480	-129.716		480	-16.176		480	-7.91479		480	2.15406
481	-133.637		481	-11.897		481	12.8005		481	6.68276
482	-133.818		482	-14.493		482	-8.10349		482	-35.9153
483	-134.465		483	-8.38696		483	14.9191		483	10.4143
484	-133.87		484	-18.971		484	-19.8847		484	-8.03519
485	-132.551		485	-30.232		485	-27.7213		485	28.5935
486	-133.376		486	-14.301		486	1.60071		486	-33.4708
487	-133.518		487	-28.246		487	17.5107		487	-21.8748
488	-132.306		488	-18.293		488	-0.333985		488	-1.38314
489	-132.651		489	-25.559		489	-15.0706		489	28.1637
490	-130.11		490	-13.052		490	29.3229		490	-5.78759
491	-135.486		491	-12.304		491	-5.02829		491	-80.6861
492	-132.516		492	-15.888		492	8.76881		492	6.45016
493	-133.603		493	-14.319		493	15.5151		493	6.45436
494	-129.599		494	-17.799		494	23.0024		494	-28.1402
495	-131.051		495	-3.74796		495	22.7568		495	-7.43584
496	-129.355		496	-17.629		496	-18.4502		496	11.6528
497	-135.144		497	-52.89		497	-1.58929		497	6.30136
498	-137.891		498	-36.91		498	3.87571		498	15.1463
499	-139.792		499	-11.896		499	11.8269		499	6.81301
500	-132.925		500	-7.38596		500	3.23341		500	-14.2522
501	-140.937		501	-18.743		501	-10.2067		501	-35.0639
502	-142.58		502	6.35104		502	-7.11869		502	21.6526
503	-144.215		503	5.41304		503	20.7112		503	4.86856
504	-147.43		504	1.41904		504	-0.323485		504	-19.9724
505	-141.84		505	-16.745		505	-8.79719		505	11.1604
506	-158.777		506	-3.69896		506	-9.89469		506	11.5773
507	-134.221		507	-42.666		507	27.9658		507	2.02911
508	-130.053		508	-15.06		508	-2.11629		508	31.0477
509	-130.778		509	-5.95696		509	20.3869		509	-5.93844
510	-131.695		510	-9.55196		510	-4.41049		510	26.2058
511	-133.478		511	-17.667		511	2.55861		511	9.19351
512	-133.03		512	-9.04296		512	6.33481		512	3.44911
513	-133.599		513	-15.583		513	-16.6311		513	10.1878
514	-134.746		514	-10.785		514	13.9001		514	9.28541
515	-136.291		515	-13.701		515	-0.0679851		515	11.6652
516	-135.795		516	-20.106		516	8.02761		516	3.44511
517	-134.618		517	-4.31396		517	7.16291		517	-4.82114
518	-131.095		518	-27.201		518	1.88521		518	38.1776
519	-132.813		519	-16.446		519	12.3862		519	9.94261
520	-129.927		520	-25.325		520	17.4368		520	-30.9083
521	-131.982		521	-23.989		521	3.66161		521	-0.71034
522	-131.028		522	-12.062		522	-26.5324		522	-13.5644
523	-131.963		523	-27.671		523	-3.61039		523	39.5463
524	-131.07		524	-12.75		524	-7.86089		524	21.6727
525	-135.029		525	-14.758		525	0.705315		525	26.5656
526	-133.379		526	-20.705		526	8.70141		526	-4.34259
527	-130.613		527	-11.046		527	13.2512		527	24.2934
528	-128.975		528	-19.913		528	-24.398		528	-13.5612
529	-130.619		529	-12.502		529	6.52481		529	18.4129
530	-130.215		530	-15.178		530	14.8323		530	21.9336
531	-131.964		531	-18.698		531	-6.35419		531	16.5622
532	-130.679		532	-12.344		532	17.3622		532	-27.8745
533	-130.36		533	-18.727		533	-21.9081		533	17.6129
534	-128.738		534	-9.65096		534	8.80381		534	-20.2221
535	-128.944		535	-21.779		535	11.1827		535	-25.0117
536	-128.321		536	-11.671		536	-5.42519		536	-36.7263
537	-129.125		537	-22.98		537	-4.28509		537	-13.4702
538	-130.01		538	-25.188		538	5.14081		538	-12.5677
539	-129.5		539	-12.114		539	2.84681		539	-22.8013
540	-129.083		540	-20.901		540	25.1812		540	30.1017
541	-129.621		541	-14.524		541	25.9697		541	48.7244
542	-126.455		542	-15.055		542	-17.5178		542	-0.15499
543	-125.301		543	-19.035		543	9.41791		543	-12.6184
544	-126.933		544	-15.271		544	10.4429		544	8.19881
545	-123.816		545	-11.513		545	27.3429		545	-60.9771
546	-128.115		546	-1.89496		546	10.9481		546	30.1091
547	-127.419		547	-15.545		547	-27.7212		547	-19.4089
548	-126.456		548	-12.875		548	12.0195		548	63.5531
549	-125.854		549	-13.546		549	-5.54069		549	-26.2525
550	-125.68		550	-23.504		550	-32.1929		550	8.79811
551	-124.972		551	-9.99496		551	5.81431		551	27.4718
552	-125.457		552	-23.11		552	-6.71009		552	3.88436
553	-124.178		553	-21.603		553	16.779		553	21.4972
554	-124.36		554	-15.472		554	-25.6149		554	32.6255
555	-123.804		555	-16.395		555	-23.9904		555	34.4108
556	-123.558		556	-11.945		556	1.65671		556	23.088
557	-125.043		557	-15.607		557	14.9565		557	16.3836
558	-123.377		558	-11.716		558	7.05911		558	-23.3903
559	-126.447		559	-15.042		559	7.30801		559	-3.93479
560	-123.194		560	-25.597		560	-22.8803		560	1.08136
561	-123.715		561	-22.893		561	-0.513185		561	15.1486
562	-122.7		562	-23.373		562	15.7925		562	-30.4814
563	-120.321		563	-15.647		563	-2.67849		563	-36.4703
564	-120.263		564	-22.133		564	16.7094		564	-16.8439
565	-122.768		565	-26.934		565	-0.862685		565	-0.87024
566	-122.427		566	-12.401		566	-2.81069		566	29.0864
567	-123.585		567	-17.637		567	-9.29069		567	-35.4494
568	-123.383		568	-10.342		568	5.04171		568	-28.7009
569	-124.768		569	-24.205		569	-16.7422		569	-12.3731
570	-122.474		570	-7.49996		570	-22.5148		570	17.155
571	-123.434		571	-7.24396		571	26.6041		571	10.5426
572	-122.232		572	-23.629		572	20.627		572	-1.00299
573	-121.412		573	-11.758		573	15.2567		573	19.7856
574	-123.03		574	-17.682		574	-25.8174		574	10.8888
575	-119.829		575	-18.688		575	18.7706		575	7.23046
576	-120.536		576	-7.73296		576	6.70491		576	6.34696
577	-122.886		577	-13.862		577	-7.70999		577	21.8533
578	-122.142		578	-12.15		578	-8.36359		578	17.7256
579	-122.945		579	-25.624		579	8.44461		579	7.64146
580	-121.804		580	-24.39		580	0.894515		580	-44.5556
581	-122.803		581	-22.888		581	-2.62389		581	10.9293
582	-120.577		582	-22.271		582	-0.327885		582	27.2546
583	-122.194		583	-8.43096		583	-22.3481		583	-14.2153
584	-121.462		584	-14.722		584	25.3273		584	11.2165
585	-119.755		585	-12.401		585	11.7311		585	-24.6726
586	-120.106		586	-13.77		586	10.5152		586	-13.5642
587	-118.112		587	-13.804		587	21.2038		587	2.93736
588	-118.302		588	-14.358		588	-4.35609		588	-34.4775
589	-124.208		589	-40.68		589	-10.7613		589	-16.9594
590	-123.759		590	-30.541		590	15.0604		590	-17.9524
591	-132.615		591	-35.62		591	-8.37679		591	21.0553
592	-137.847		592	0.846043		592	-11.2025		592	-35.5094
593	-131.261		593	-3.32496		593	4.36181		593	17.8174
594	-119.744		594	-14.392		594	10.7865		594	28.3721
595	-126.933		595	-28.387		595	-18.2798		595	-23.3705
596	-120.427		596	-19.679		596	-3.51549		596	20.4821
597	-118.313		597	2.49104		597	23.7976		597	18.7142
598	-122.28		598	-6.14596		598	4.39121		598	-40.0821
599	-120.548		599	1.50004		599	27.0062		599	-21.7202
600	-120.194		600	-9.66196		600	0.613015		600	8.60696
601	-121.981		601	-16.239		601	6.57591		601	19.0329
602	-119.852		602	-13.27		602	9.72581		602	-2.95299
603	-118.824		603	-19.674		603	-14.8734		603	19.2843
604	-119.328		604	-15.221		604	3.34471		604	3.51151
605	-120.911		605	-17.143		605	6.14131		605	17.801
606	-114.515		606	-36.069		606	3.51041		606	24.2738
607	-109.706		607	-23.366		607	-10.845		607	-26.4033
608	-116.906		608	-23.529		608	3.62061		608	0.188306
609	-127.698		609	-10.833		609	-33.9441		609	11.7691
610	-125.057		610	-8.41496		610	-10.7177		610	-31.9074
611	-126.714		611	-27.602		611	5.39741		611	-38.0392
612	-122.062		612	-37.566		612	-4.40719		612	-15.071
613	-123.587		613	-23.721		613	-22.3884		613	21.1022
614	-127.345		614	-7.19696		614	9.10111		614	-22.2678
615	-133.357		615	6.19304		615	-7.41589		615	18.6728
616	-122.459		616	-28.828		616	28.3619		616	-17.5429
617	-120.61		617	-31.93		617	23.9329		617	20.3852
618	-116.786		618	-18.476		618	7.07791		618	-24.2837
619	-115.518		619	-2.63496		619	14.0657		619	47.8732
620	-117.671		620	0.524043		620	-9.51629		620	-28.3232
621	-119.585		621	-4.29196		621	-21.7734		621	8.82851
622	-119.259		622	1.81004		622	-15.0083		622	8.13606
623	-117.78		623	-21.303		623	-18.9108		623	0.028406
624	-111.818		624	-34.749		624	-18.7343		624	6.83866
625	-124.322		625	-43.106		625	24.2046		625	-13.52
626	-127.509		626	-27.811		626	-1.07229		626	-2.82319
627	-117.192		627	-9.18196		627	13.109		627	6.15261
628	-123.906		628	1.81304		628	-5.76059		628	-15.0386
629	-125.448		629	22.997		629	15.8886		629	9.74166
630	-131.254		630	9.20104		630	-4.83639		630	-14.1765
631	-124.94		631	5.69004		631	2.70041		631	-16.244
632	-120.262		632	-5.24496		632	9.73731		632	-1.91349
633	-111.514		633	-14.953		633	5.63181		633	30.0324
634	-111.827		634	-10.55		634	-0.463385		634	16.232
635	-112.823		635	-14.186		635	-17.2021		635	-29.5371
636	-116.389		636	-27.242		636	-23.9725		636	-20.2771
637	-113.817		637	-28.995		637	8.71891		637	4.78941
638	-111.711		638	-2.04096		638	3.18021		638	-6.86599
639	-114.932		639	-11.912		639	-8.52079		639	-28.8121
640	-113.476		640	-1.03196		640	4.52551		640	-17.9567
641	-111.951		641	-6.16596		641	19.9077		641	-2.08354
642	-110.956		642	-17.231		642	8.26741		642	-30.3235
643	-110.406		643	-17.185		643	9.75541		643	-60.4257
644	-112.492		644	-19.01		644	32.5156		644	-41.5435
645	-110.93		645	-20.824		645	6.53041		645	15.0113
646	-113.096		646	-18.953		646	-30.8446		646	-4.50434
647	-120.518		647	-10.472		647	12.0996		647	16.5564
648	-115.714		648	-0.182957		648	25.2829		648	-2.18424
649	-109.62		649	-9.61896		649	5.06911		649	-16.6291
650	-111.697		650	-6.81396		650	-25.8004		650	5.18406
651	-112.808		651	-18.046		651	16.5907		651	-22.2491
652	-113.827		652	-8.85396		652	11.8059		652	-10.4961
653	-109.656		653	-15.957		653	-30.3308		653	-12.9655
654	-105.193		654	-4.84096		654	14.3178		654	-8.65519
655	-106.968		655	-17.848		655	9.61621		655	-40.81
656	-112.832		656	-14.56		656	-33.0387		656	25.2956
657	-91.8731		657	8.82504		657	-13.0475		657	8.22876
658	-113.571		658	-40.39		658	3.83971		658	28.3612
659	-115.466		659	-13.129		659	3.27031		659	20.1189
660	-114.972		660	-11.219		660	-0.392885		660	8.70541
661	-113.779		661	-8.36296		661	-0.612485		661	4.79181
662	-112.366		662	-1.28096		662	-1.54049		662	-24.6246
663	-111.413		663	-7.88496		663	24.7711		663	-15.2377
664	-109.183		664	-4.55496		664	-5.30579		664	19.5023
665	-110.541		665	-1.86796		665	-16.5531		665	-47.5267
666	-108.095		666	-7.92696		666	11.6384		666	-32.4817
667	-109.061		667	1.47204		667	-8.58609		667	2.37031
668	-108.339		668	-1.88696		668	-8.50589		668	-20.9764
669	-108.933		669	3.25504		669	14.1507		669	-22.8562
670	-107.237		670	-1.91596		670	0.798615		670	-3.97369
671	-108.008		671	-9.80196		671	-27.3344		671	30.3783
672	-109.242		672	-7.58996		672	-15.0928		672	-6.82679
673	-111.54		673	-7.17596		673	11.8571		673	19.7348
674	-110.034		674	6.09404		674	-0.801485		674	-1.89764
675	-109.926		675	-15.418		675	-6.10189		675	9.58661
676	-107.28		676	-6.68696		676	-11.0898		676	-24.2423
677	-109.366		677	-15.683		677	-12.8757		677	5.82046
678	-104.033		678	-12.346		678	6.13321		678	-15.2404
679	-105.329		679	-9.83996		679	4.63801		679	15.3466
680	-104.571		680	-11.221		680	3.95121		680	5.94776
681	-107.624		681	1.38804		681	5.61391		681	-3.38699
682	-102.457		682	-9.17596		682	-3.93929		682	17.4775
683	-103.342		683	2.03904		683	3.84771		683	-26.324
684	-104.449		684	-9.33396		684	4.01621		684	-30.7645
685	-103.663		685	2.06804		685	-16.7655		685	-4.23539
686	-100.661		686	4.97804		686	1.39431		686	-16.6412
687	-101.022		687	-1.04496		687	14.9609		687	22.4635
688	-100.349		688	-10.343		688	-20.0772		688	-1.19404
689	-104.567		689	-26.363		689	3.76641		689	-41.9595
690	-101.383		690	-10.815		690	1.37121		690	-27.9222
691	-104.49		691	-26.941		691	10.6945		691	-32.3108
692	-92.3381		692	-31.949		692	12.3594		692	-15.8018
693	-92.4501		693	-15.408		693	-4.29059		693	-18.1511
694	-90.4991		694	-18.219		694	9.16511		694	-27.8884
695	-81.9971		695	-0.751957		695	-3.28789		695	14.0212
696	-88.6781		696	-7.26696		696	-9.03239		696	-40.6131
697	-80.1991		697	0.640043		697	-6.25579		697	14.6847
698	-107.159		698	-7.28996		698	-8.06079		698	-0.39494
699	-105.963		699	-8.49896		699	10.0481		699	42.4579
700	-102.078		700	-9.59996		700	4.07741		700	-26.4541
701	-96.5281		701	-13.037		701	-0.143785		701	15.5799
702	-97.4171		702	4.11704		702	9.27871		702	12.2832
703	-98.4371		703	8.11304		703	18.0263		703	-6.19769
704	-100.818		704	-10.57		704	-6.55049		704	28.0892
705	-102.935		705	2.24504		705	13.0924		705	-3.72519
706	-99.0971		706	-21.488		706	9.99941		706	-29.2659
707	-108.791		707	26.677		707	8.56351		707	-55.9286
708	-104.679		708	28.563		708	-22.6657		708	6.86576
709	-100.869		709	-6.68296		709	-4.44749		709	8.01531
710	-98.7031		710	12.222		710	-17.9204		710	28.754
711	-106.713		711	1.97904		711	5.17981		711	6.06381
712	-85.2211		712	0.708043		712	16.7273		712	17.8857
713	-100.107		713	-10.52		713	-3.72789		713	33.2373
714	-95.8251		714	-7.37096		714	-7.93169		714	-2.21654
715	-99.7611		715	-24.959		715	10.505		715	-4.54974
716	-93.5721		716	-1.57796		716	4.60801		716	25.2944
717	-99.6361		717	-20.358		717	-35.4479		717	-2.88424
718	-94.3911		718	-16.797		718	-11.8085		718	3.26371
719	-96.0641		719	-14.622		719	12.7332		719	-7.57449
720	-82.4671		720	-11.075		720	6.49261		720	18.2073
721	-83.2991		721	-1.77496		721	9.61141		721	-46.2549
722	-97.7601		722	-9.00896		722	6.93801		722	15.9934
723	-96.1561		723	7.76804		723	22.3028		723	7.34146
724	-93.8571		724	-14.009		724	-16.8754		724	-2.63304
725	-104.123		725	21.199		725	-7.74579		725	-3.57964
726	-92.4981		726	-0.332957		726	-2.97359		726	19.8275
727	-94.0211		727	-34.959		727	-6.41939		727	21.329
728	-94.9911		728	-13.632		728	-6.37689		728	8.21826
729	-91.4651		729	-23.383		729	10.9855		729	-15.8794
730	-91.9751		730	-6.82396		730	24.7573		730	-4.12379
731	-99.8821		731	-13.418		731	19.4746		731	-31.0733
732	-95.7321		732	-11.647		732	17.1208		732	14.3125
733	-101.844		733	-5.13496		733	-14.2259		733	8.51211
734	-114.586		734	3.85904		734	-28.9762		734	-3.30594
735	-114.16		735	11.162		735	-0.647985		735	15.3479
736	-109.836		736	4.84704		736	-15.0982		736	3.53621
737	-94.8411		737	-23.262		737	-22.0436		737	20.1678
738	-89.4341		738	-6.08996		738	6.88411		738	-1.64119
739	-89.9321		739	5.41204		739	19.1178		739	15.3781
740	-95.7201		740	19.709		740	-6.71349		740	4.98826
741	-88.6751		741	0.263043		741	12.7009		741	-0.67244
742	-87.0641		742	-2.59196		742	2.32211		742	7.43616
743	-75.3061		743	1.62804		743	22.6554		743	-33.9707
744	-86.1761		744	7.32304		744	12.7063		744	32.1236
745	-88.0091		745	8.15804		745	16.0467		745	12.3004
746	-76.7381		746	-21.797		746	-16.5429		746	-31.1502
747	-89.1271		747	11.942		747	7.05481		747	21.9222
748	-86.8471		748	-4.84996		748	8.18951		748	-48.8326
749	-85.6531		749	-0.866957		749	-6.62129		749	-23.0874
750	-89.4131		750	-4.90396		750	-20.4836		750	-4.04579
751	-85.4621		751	5.80004		751	7.17751		751	-11.9748
752	-86.5541		752	-1.27696		752	20.5224		752	18.3352
753	-88.5741		753	6.22004		753	-30.0099		753	13.9857
754	-88.1231		754	-0.749957		754	-5.16219		754	-8.23684
755	-87.5671		755	-8.63996		755	3.60881		755	-57.0994
756	-86.4441		756	-1.76196		756	2.09401		756	19.879
757	-84.1061		757	10.479		757	-2.00659		757	39.0536
758	-79.0771		758	10.48		758	0.867015		758	17.0918
759	-77.5171		759	10.713		759	-0.380785		759	12.9279
760	-78.7651		760	-7.60896		760	-6.70859		760	-20.2178
761	-81.6891		761	2.57904		761	-9.44009		761	22.5613
762	-86.9671		762	2.78104		762	7.24601		762	-2.87754
763	-82.2741		763	20.614		763	10.0559		763	-17.4619
764	-74.4081		764	40.395		764	-23.4942		764	-5.03064
765	-73.0341		765	8.81304		765	5.99651		765	-19.6378
766	-89.6641		766	7.76804		766	9.11211		766	-7.92174
767	-88.6571		767	7.93504		767	2.13651		767	-35.4982
768	-93.7621		768	16.261		768	-9.15139		768	-16.8929
769	-81.0341		769	-15.14		769	0.926115		769	-0.89504
770	-79.5501		770	-9.79996		770	-3.40109		770	-18.5741
771	-84.7071		771	0.528043		771	11.158		771	-3.59569
772	-88.6591		772	24.271		772	-0.688985		772	27.1996
773	-87.4711		773	16.577		773	4.55131		773	5.69646
774	-82.6901		774	-1.53096		774	-15.5378		774	-14.2118
775	-84.9161		775	6.40504		775	9.95231		775	-43.458
776	-79.9411		776	-15.347		776	-9.77219		776	-1.07909
777	-78.8531		777	-2.10896		777	7.09461		777	-25.7457
778	-78.8411		778	-10.116		778	-33.4056		778	-38.9512
779	-77.5061		779	-7.94996		779	-20.1325		779	-38.4922
780	-77.6011		780	3.23004		780	-2.57429		780	25.2941
781	-77.3781		781	-1.29596		781	-3.12199		781	-32.2103
782	-74.7121		782	0.555043		782	11.6313		782	-25.7529
783	-74.7511		783	-6.05296		783	8.28401		783	-45.6174
784	-74.3401		784	-7.98396		784	1.35151		784	15.0302
785	-75.5491		785	-12.667		785	4.56111		785	-2.05024
786	-75.7601		786	-7.08896		786	-2.52149		786	20.8707
787	-77.3551		787	-9.47696		787	-15.1631		787	25.7266
788	-71.3221		788	-12.971		788	-28.1598		788	23.3738
789	-72.2741		789	-14.922		789	2.31181		789	9.92221
790	-72.8561		790	0.833043		790	-18.049		790	6.90046
791	-71.5781		791	10.911		791	21.4091		791	-33.6982
792	-78.7631		792	0.197043		792	-15.5852		792	14.4342
793	-74.7861		793	12.738		793	-9.34589		793	-19.013
794	-78.9811		794	1.85204		794	7.85481		794	-50.8764
795	-82.1831		795	6.34904		795	31.3015		795	27.4071
796	-75.7671		796	4.91804		796	-10.9981		796	-9.07824
797	-65.8271		797	6.11804		797	5.10941		797	22.5971
798	-69.5391		798	12.172		798	5.59581		798	13.2186
799	-68.1461		799	-13.32		799	0.538315		799	-47.5383
800	-72.4341		800	-5.91796		800	24.2636		800	8.42271
801	-72.7351		801	-2.21896		801	9.48791		801	-6.23784
802	-73.2401		802	0.397043		802	1.73991		802	-20.7507
803	-74.4301		803	2.51504		803	-17.8856		803	14.3758
804	-74.2481		804	2.41404		804	-27.7262		804	-5.89269
805	-72.8241		805	6.20504		805	26.1503		805	4.35701
806	-73.4811		806	4.88204		806	7.67271		806	19.668
807	-71.7111		807	14.496		807	-9.74179		807	-35.4198
808	-73.5111		808	4.56504		808	-27.6607		808	29.4394
809	-73.7371		809	-6.58096		809	14.1864		809	-5.99644
810	-70.4551		810	-0.739957		810	17.0805		810	7.17781
811	-73.8471		811	-2.40896		811	-1.11769		811	37.9797
812	-72.9931		812	10.895		812	-6.33599		812	-25.5702
813	-72.7141		813	-1.52496		813	-3.65619		813	18.1989
814	-71.2551		814	4.88904		814	-12.7357		814	9.16621
815	-72.9771		815	-5.49796		815	5.64791		815	-31.1088
816	-69.3661		816	4.15804		816	-2.90899		816	-40.2518
817	-73.0191		817	4.06304		817	0.923015		817	2.69286
818	-71.1481		818	-1.43896		818	-4.27289		818	-4.11864
819	-69.2591		819	12.687		819	-9.71749		819	15.6951
820	-68.2461		820	-1.93396		820	-14.9032		820	-40.6995
821	-66.2611		821	-5.62896		821	-6.70459		821	20.5092
822	-64.9821		822	6.14704		822	4.20281		822	9.04796
823	-63.3071		823	5.25804		823	-21.5235		823	-15.9732
824	-63.9111		824	-6.46796		824	8.24341		824	-1.17144
825	-65.3821		825	-3.20296		825	4.07391		825	-38.6045
826	-63.6401		826	2.13604		826	-13.1428		826	12.3164
827	-64.5931		827	-3.98496		827	2.05021		827	-28.3635
828	-62.0651		828	13.32		828	6.45171		828	-21.1386
829	-60.0661		829	4.79104		829	2.71291		829	12.56
830	-58.3201		830	-7.07996		830	-0.420685		830	-25.3545
831	-70.5711		831	-19.084		831	4.49281		831	15.0718
832	-74.1931		832	-9.84296		832	0.0172149		832	21.403
833	-59.2731		833	2.22604		833	14.9917		833	-11.3455
834	-58.1971		834	-5.77296		834	11.7715		834	21.5381
835	-58.9151		835	8.26304		835	-11.8667		835	-0.32044
836	-59.1401		836	1.18304		836	-2.31679		836	-20.7875
837	-53.9281		837	4.15504		837	-18.5724		837	12.1236
838	-46.0981		838	-15.169		838	11.8282		838	6.11761
839	-53.9031		839	-3.71496		839	2.83321		839	-34.6936
840	-46.6241		840	-1.69196		840	-4.20539		840	22.922
841	-54.7061		841	-21.103		841	-4.45379		841	4.41596
842	-62.4611		842	-3.54296		842	-10.4289		842	25.7344
843	-43.5811		843	-12.398		843	9.03321		843	-8.73854
844	-51.7101		844	3.89804		844	21.6622		844	17.9223
845	-58.8761		845	7.60004		845	2.56671		845	11.398
846	-63.3191		846	-3.42296		846	11.1276		846	1.20506
847	-61.8101		847	1.71904		847	1.34361		847	11.9725
848	-62.7511		848	2.20004		848	-0.193385		848	17.9379
849	-63.5611		849	5.84004		849	7.97551		849	25.7693
850	-62.1731		850	-6.36896		850	-11.5941		850	33.4143
851	-59.9061		851	0.702043		851	9.23911		851	20.5041
852	-60.2971		852	-2.76296		852	4.04501		852	-8.34479
853	-58.7321		853	-0.871957		853	-14.6873		853	-6.75889
854	-62.2231		854	6.99404		854	1.98661		854	13.266
855	-60.9871		855	-4.62696		855	11.4988		855	-49.5538
856	-59.5801		856	5.82104		856	12.8148		856	6.23006
857	-59.7751		857	2.06104		857	5.89001		857	14.136
858	-56.2351		858	4.42404		858	21.4881		858	-15.7971
859	-57.8961		859	0.710043		859	19.2979		859	4.85616
860	-58.0431		860	-3.81396		860	-3.38399		860	-20.6462
861	-58.2511		861	1.06804		861	6.63821		861	8.12641
862	-56.9721		862	-1.66396		862	11.4674		862	17.3589
863	-55.2441		863	3.41504		863	16.7197		863	3.79066
864	-56.0551		864	3.01604		864	11.0663		864	4.52791
865	-59.0141		865	13.957		865	12.5969		865	-58.3564
866	-57.2181		866	6.58704		866	20.5206		866	-20.1378
867	-56.3401		867	-3.77596		867	-7.07979		867	8.90531
868	-56.5731		868	4.79804		868	1.01391		868	-7.66329
869	-55.3091		869	-1.28696		869	-7.59369		869	26.4413
870	-55.6171		870	6.22904		870	-20.7117		870	1.24461
871	-55.9881		871	-1.75096		871	0.176915		871	-15.7519
872	-55.2811		872	-5.56296		872	11.3417		872	23.5131
873	-57.1521		873	6.65804		873	-9.88589		873	15.7508
874	-53.7461		874	-0.0929574		874	-7.46229		874	-31.5463
875	-54.5451		875	4.82904		875	7.32461		875	10.2937
876	-53.3071		876	-3.67896		876	1.16191		876	-4.46769
877	-56.5731		877	11.632		877	-8.58119		877	37.7381
878	-53.8131		878	-1.74196		878	-10.3512		878	39.6605
879	-54.2171		879	-2.46196		879	1.51801		879	12.6538
880	-51.7031		880	4.59804		880	-10.5593		880	11.5968
881	-49.2081		881	8.45004		881	-2.95259		881	-2.57884
882	-48.3981		882	16.459		882	-9.46899		882	-26.0144
883	-51.5621		883	19.37		883	6.24651		883	-0.15004
884	-52.9671		884	23.131		884	-12.1105		884	-20.3645
885	-54.6211		885	9.59404		885	16.0113		885	2.41361
886	-59.5431		886	15.017		886	8.73381		886	-9.01504
887	-51.4631		887	-23.6		887	0.967915		887	-10.0568
888	-55.4361		888	-22.356		888	-11.9755		888	27.5748
889	-55.2871		889	-5.31996		889	6.67111		889	-25.5991
890	-53.9891		890	12.587		890	8.49681		890	14.8811
891	-60.5141		891	42.654		891	-6.95869		891	-6.15884
892	-55.2901		892	24.106		892	-19.4193		892	-45.576
893	-59.8471		893	27.101		893	16.8781		893	-3.99964
894	-50.7031		894	14.443		894	7.69951		894	-4.55069
895	-55.3781		895	22.737		895	-6.83019		895	-36.1894
896	-61.7071		896	32.515		896	4.86051		896	-0.57034
897	-73.0301		897	20.855		897	-6.69499		897	20.0417
898	-66.8081		898	25.384		898	4.36641		898	-24.884
899	-58.2441		899	11.091		899	-1.54169		899	-33.0458
900	-42.8761		900	10.614		900	-9.13109		900	24.4325
901	-44.4761		901	14.263		901	10.3172		901	0.346906
902	-44.5961		902	12.977		902	-19.0209		902	-40.3966
903	-42.9271		903	5.13604		903	12.0286		903	8.25536
904	-42.1121		904	14.563		904	-3.97969		904	-10.9182
905	-41.2581		905	4.42304		905	-7.23059		905	-19.5689
906	-40.2021		906	20.534		906	-9.17259		906	-27.3815
907	-38.5661		907	5.44404		907	-23.3328		907	-20.0299
908	-43.8671		908	12.722		908	-21.5226		908	13.213
909	-58.2821		909	18.957		909	-1.55639		909	-30.0396
910	-71.2601		910	12.725		910	-0.126985		910	2.12466
911	-50.5641		911	13.259		911	15.5862		911	16.2857
912	-43.0701		912	-20.386		912	19.1776		912	-18.7319
913	-37.3811		913	-12.879		913	10.386		913	18.3871
914	-42.0401		914	-27.152		914	-0.0829851		914	-43.6862
915	-40.5051		915	5.12604		915	-4.07299		915	7.73056
916	-40.8461		916	16.429		916	-11.1898		916	-2.20589
917	-43.5421		917	2.76104		917	2.61241		917	9.41911
918	-41.6561		918	8.34604		918	-14.9519		918	-34.616
919	-39.1341		919	2.38104		919	-18.8284		919	-41.8666
920	-39.7911		920	6.36004		920	10.5109		920	9.23136
921	-39.0141		921	1.53504		921	13.0515		921	-14.7142
922	-39.6941		922	-4.55796		922	-4.34979		922	-33.6427
923	-38.3551		923	-0.575957		923	21.5166		923	0.956906
924	-37.9851		924	3.01904		924	21.0641		924	5.08221
925	-38.2351		925	16.995		925	11.3902		925	10.5659
926	-38.7491		926	3.95504		926	0.891715		926	-13.5923
927	-36.8631		927	2.45804		927	-31.1984		927	-9.67514
928	-36.0051		928	-3.13096		928	2.17551		928	19.0032
929	-34.7991		929	12.326		929	19.2576		929	14.5014
930	-37.8851		930	6.80804		930	-12.7462		930	0.549956
931	-37.0601		931	-5.68096		931	-24.7443		931	-18.6563
932	-34.4721		932	7.09704		932	0.459215		932	-27.1693
933	-34.4381		933	-2.92396		933	-14.6838		933	-28.5406
934	-32.5961		934	5.71504		934	-5.57609		934	29.8243
935	-33.0621		935	-2.20296		935	-0.216985		935	11.48
936	-33.1341		936	-4.78896		936	5.23391		936	18.5307
937	-31.2561		937	5.78604		937	19.1565		937	5.21781
938	-31.2421		938	1.19304		938	-1.77069		938	11.8348
939	-28.6221		939	14.538		939	22.473		939	0.751956
940	-28.2821		940	4.61404		940	20.4171		940	12.9784
941	-24.3361		941	15.981		941	24.4705		941	-45.2808
942	-28.4251		942	2.14904		942	-11.7222		942	1.51241
943	-29.3241		943	-9.48996		943	5.89221		943	30.573
944	-38.9821		944	4.68804		944	19.3931		944	11.7132
945	-37.7931		945	13.908		945	29.0086		945	-29.4813
946	-28.0321		946	9.53104		946	-24.4137		946	10.2713
947	-35.7391		947	27.387		947	4.63891		947	-0.88579
948	-39.1971		948	38.431		948	5.03801		948	7.82726
949	-35.5981		949	40.672		949	-2.37379		949	26.8073
950	-39.6651		950	20.911		950	6.80951		950	0.953556
951	-26.0551		951	20.884		951	24.4936		951	7.46946
952	-24.6981		952	5.81504		952	8.02951		952	14.0117
953	-26.3621		953	7.73704		953	14.0224		953	29.7202
954	-28.6691		954	1.84704		954	12.9778		954	9.83741
955	-27.5841		955	0.494043		955	10.1228		955	9.45706
956	-28.4341		956	9.64404		956	-20.7228		956	2.44626
957	-27.3361		957	0.855043		957	7.57991		957	-23.9722
958	-24.4191		958	10.406		958	14.0245		958	-15.6615
959	-26.0631		959	3.50604		959	-10.9052		959	-29.9127
960	-25.1671		960	14.246		960	3.60341		960	12.2818
961	-24.6651		961	7.26704		961	-3.59669		961	-4.54974
962	-23.6341		962	13.471		962	16.1821		962	21.4927
963	-27.1931		963	15.478		963	2.57051		963	17.3789
964	-25.6571		964	6.48604		964	10.2153		964	-0.06344
965	-23.5661		965	12.856		965	-0.0589851		965	18.117
966	-23.2221		966	9.61804		966	15.0574		966	38.5884
967	-23.8721		967	6.82304		967	12.4954		967	31.4914
968	-23.7961		968	6.40004		968	-12.2715		968	16.5027
969	-24.4911		969	5.48404		969	1.46201		969	4.28681
970	-23.5831		970	20.607		970	26.9941		970	-35.4725
971	-21.5561		971	7.89204		971	-4.22809		971	14.2462
972	-21.1741		972	20.113		972	-19.4409		972	-8.16939
973	-22.6831		973	9.52604		973	-19.2358		973	22.012
974	-19.6971		974	9.92204		974	19.2525		974	0.948956
975	-20.5081		975	22.706		975	20.3865		975	-29.0229
976	-18.2301		976	18.091		976	6.66641		976	-10.8696
977	-20.1771		977	23.782		977	0.281315		977	19.0478
978	-20.3961		978	9.74804		978	-16.4128		978	-56.0019
979	-17.6431		979	12.904		979	0.0134149		979	-40.7107
980	-17.3211		980	6.77104		980	12.9647		980	22.8044
981	-14.6791		981	14.859		981	13.0032		981	7.10436
982	-18.0051		982	19.423		982	-2.46029		982	36.1504
983	-16.7511		983	8.88204		983	-14.3368		983	-6.02714
984	-19.6281		984	16.247		984	2.73221		984	0.452956
985	-17.8141		985	7.51304		985	23.6593		985	7.10301
986	-16.9031		986	18.369		986	-8.91739		986	34.4594
987	-15.8991		987	10.591		987	-23.6633		987	34.6307
988	-13.8331		988	12.929		988	-6.88099		988	0.264406
989	-16.8191		989	10.272		989	28.337		989	11.0814
990	-16.6661		990	10.074		990	-3.86609		990	34.1985
991	-17.5501		991	13.432		991	-0.367885		991	-2.65469
992	-15.2601		992	9.15504		992	-9.90499		992	-37.4457
993	-14.5381		993	23.947		993	-6.78139		993	-10.9341
994	-14.6681		994	10.744		994	8.71061		994	-7.31729
995	-12.4051		995	13.779		995	-1.20629		995	-29.1202
996	-13.8621		996	17.116		996	-9.24819		996	-20.3653
997	-14.2501		997	8.39904		997	4.25611		997	-5.90729
998	-13.4151		998	6.42004		998	8.85821		998	-40.7317
999	-10.9351		999	8.81104		999	-19.6988		999	-31.459
1000	-13.9451		1000	14.683		1000	-5.13319		1000	-28.2264
1001	-13.7741		1001	6.06004		1001	-4.39239		1001	24.8752
1002	-11.7751		1002	12.462		1002	18.4806		1002	8.56806
1003	-12.8631		1003	17.956		1003	18.0924		1003	-2.18679
1004	-14.7671		1004	15.752		1004	24.2019		1004	-32.2162
1005	-14.2431		1005	19.15		1005	2.69561		1005	8.05516
1006	-15.2811		1006	21.885		1006	-2.46029		1006	-0.36099
1007	-12.2061		1007	17.127		1007	-5.93779		1007	-9.06984
1008	-13.8421		1008	24.629		1008	-4.02719		1008	-38.685
1009	-12.5711		1009	10.889		1009	6.45531		1009	-21.3691
1010	-11.9921		1010	26.244		1010	6.37501		1010	-10.0808
1011	-9.91411		1011	16.088		1011	13.9438		1011	15.0639
1012	-8.68311		1012	14.567		1012	11.4975		1012	10.2802
1013	-8.69011		1013	24.384		1013	-0.730885		1013	-23.5912
1014	-9.21811		1014	14.056		1014	11.483		1014	-9.68899
1015	-7.48311		1015	14.604		1015	1.18031		1015	0.284906
1016	-6.44211		1016	11.881		1016	19.6058		1016	-25.0434
1017	-9.38711		1017	22.202		1017	-5.29599		1017	19.1847
1018	-8.98911		1018	15.65		1018	1.89311		1018	23.12
1019	-8.35411		1019	16.009		1019	26.1742		1019	-13.0806
1020	-9.03011		1020	16.691		1020	-0.0152851		1020	5.00706
1021	-7.84311		1021	2.25004		1021	-17.3289		1021	-10.1302
1022	-8.41911		1022	15.206		1022	8.00481		1022	6.00536
1023	-7.48711		1023	6.93204		1023	11.0612		1023	-20.7149
1024	-6.03511		1024	20.385		1024	22.4672		1024	7.26371
1025	-5.78011		1025	14.58		1025	3.88251		1025	-3.94489
1026	-4.37711		1026	14.157		1026	-27.3616		1026	-13.9317
1027	-5.07911		1027	13.135		1027	-7.65139		1027	8.60356
1028	-5.60311		1028	12.584		1028	-3.31909		1028	-15.9564
1029	-3.58311		1029	25.476		1029	8.79761		1029	20.6313
1030	-4.56511		1030	9.86104		1030	4.21811		1030	-35.5127
1031	-4.59911		1031	23.402		1031	-1.00669		1031	-23.9137
1032	-5.50911		1032	12.464		1032	-8.70229		1032	-54.9942
1033	-5.22311		1033	9.29004		1033	-22.5474		1033	12.8834
1034	-5.41211		1034	21.643		1034	9.72051		1034	11.9923
1035	-6.01711		1035	13.415		1035	10.0441		1035	-10.5451
1036	-4.28311		1036	27.957		1036	-4.97229		1036	22.1511
1037	-2.60911		1037	10.206		1037	26.1771		1037	-36.3025
1038	-2.55611		1038	19.076		1038	20.1969		1038	-18.4669
1039	-3.44111		1039	12.897		1039	-28.455		1039	24.4939
1040	-3.95411		1040	10.561		1040	-21.4423		1040	2.93041
1041	-2.51911		1041	18.093		1041	18.8662		1041	-28.7492
1042	-0.367113		1042	8.88204		1042	-24.6116		1042	22.4217
1043	0.452887		1043	21.9		1043	31.4791		1043	-35.167
1044	-0.932113		1044	14.362		1044	0.913515		1044	-28.8198
1045	-2.37411		1045	16.961		1045	-8.25129		1045	-49.7057
1046	-0.366113		1046	10.754		1046	-11.6339		1046	-12.3304
1047	1.47889		1047	20.653		1047	-3.93989		1047	-16.5968
1048	3.05989		1048	19.742		1048	10.2426		1048	9.41246
1049	3.44789		1049	15.856		1049	-5.91299		1049	22.7586
1050	3.49289		1050	23.107		1050	-4.27389		1050	-28.6117
1051	2.96089		1051	7.17004		1051	-21.1735		1051	7.74456
1052	2.36789		1052	22.39		1052	14.0519		1052	-17.8702
1053	6.22989		1053	9.21504		1053	12.8558		1053	-3.85279
1054	8.09689		1054	23.533		1054	16.4691		1054	14.5028
1055	5.64889		1055	27.684		1055	4.21161		1055	-47.1654
1056	6.60289		1056	18.451		1056	-22.86		1056	41.3354
1057	8.46589		1057	22.686		1057	9.62161		1057	34.9362
1058	6.81689		1058	15.118		1058	3.70591		1058	-18.9083
1059	6.37189		1059	28.16		1059	-24.6528		1059	15.5717
1060	4.66489		1060	11.084		1060	-22.6074		1060	-43.3719
1061	5.33889		1061	16.494		1061	-11.9734		1061	9.56961
1062	5.00489		1062	18.958		1062	-28.0239		1062	16.4738
1063	5.54889		1063	15.144		1063	-25.318		1063	-0.38084
1064	9.03489		1064	17.685		1064	-21.0574		1064	0.291306
1065	5.62889		1065	22.641		1065	-20.6534		1065	45.1115
1066	7.96189		1066	11.142		1066	-25.5612		1066	9.69886
1067	7.30289		1067	21.162		1067	-0.187085		1067	35.3809
1068	7.50189		1068	6.98804		1068	6.93981		1068	-10.5544
1069	8.26889		1069	7.03104		1069	-11.8981		1069	24.3882
1070	7.16389		1070	4.65904		1070	-12.638		1070	16.7287
1071	8.42389		1071	18.442		1071	-16.2035		1071	22.5264
1072	11.1329		1072	9.94204		1072	5.05891		1072	12.6664
1073	11.4209		1073	19.016		1073	-14.8408		1073	3.90146
1074	10.7809		1074	15.986		1074	-9.07749		1074	-15.4071
1075	11.6579		1075	8.72104		1075	5.77721		1075	-44.4911
1076	10.9469		1076	15.857		1076	-7.62569		1076	-12.2888
1077	15.0669		1077	24.784		1077	-24.2515		1077	34.4533
1078	16.3619		1078	23.958		1078	-7.69659		1078	0.999806
1079	12.7379		1079	16.126		1079	9.96981		1079	-1.96774
1080	13.4039		1080	25.153		1080	-22.2281		1080	-12.989
1081	16.8339		1081	15.569		1081	-25.2712		1081	7.19936
1082	20.1669		1082	14.327		1082	4.13481		1082	9.56456
1083	19.4559		1083	19.303		1083	9.95721		1083	-6.77129
1084	19.3969		1084	17.161		1084	4.81591		1084	-53.098
1085	20.4419		1085	18.908		1085	-6.40549		1085	-35.7726
1086	21.0249		1086	16.644		1086	-16.5676		1086	-7.68884
1087	17.8449		1087	28.28		1087	-1.12009		1087	-1.40939
1088	19.0369		1088	15.802		1088	10.4305		1088	35.9019
1089	20.7129		1089	30.971		1089	16.6422		1089	10.2343
1090	17.0349		1090	13.954		1090	28.2299		1090	2.63936
1091	19.1359		1091	20.659		1091	-18.8894		1091	10.7352
1092	16.4459		1092	19.261		1092	-4.02899		1092	-5.23539
1093	18.8799		1093	11.796		1093	15.5477		1093	9.71036
1094	17.0069		1094	23.789		1094	-9.19809		1094	22.251
1095	17.4209		1095	15.462		1095	20.6517		1095	-7.00009
1096	19.1239		1096	18.82		1096	-20.9931		1096	-13.6584
1097	19.2199		1097	11.363		1097	-18.4347		1097	-39.985
1098	17.8369		1098	12.1		1098	-19.9945		1098	5.09611
1099	15.5159		1099	17.154		1099	15.8189		1099	9.63026
1100	17.3249		1100	11.761		1100	-12.2927		1100	25.0298
1101	16.9559		1101	18.715		1101	-27.4305		1101	-8.19904
1102	18.4899		1102	11.93		1102	6.76881		1102	4.42971
1103	15.8169		1103	12.908		1103	12.9114		1103	-3.66404
1104	16.3069		1104	28.607		1104	-19.65		1104	-52.342
1105	17.5799		1105	12.945		1105	12.4908		1105	12.653
1106	17.8099		1106	28.273		1106	1.99831		1106	5.27351
1107	18.9049		1107	15.694		1107	-4.21899		1107	-31.0495
1108	20.2249		1108	16.969		1108	27.4583		1108	16.518
1109	20.8259		1109	18.417		1109	4.53411		1109	10.8933
1110	24.2809		1110	12.163		1110	1.46501		1110	-2.10889
1111	23.6499		1111	28.536		1111	-17.0146		1111	4.24601
1112	27.9299		1112	24.63		1112	10.4738		1112	-8.96054
1113	26.7039		1113	32.047		1113	14.594		1113	-13.0605
1114	24.0359		1114	20.209		1114	-16.6264		1114	30.8144
1115	25.4459		1115	14.223		1115	4.22271		1115	-14.8719
1116	24.0849		1116	16.331		1116	-25.9568		1116	0.812406
1117	23.3899		1117	20.994		1117	-10.0681		1117	-7.89139
1118	25.0499		1118	15.251		1118	-22.3623		1118	12.5087
1119	26.4059		1119	14.185		1119	24.3114		1119	-0.50424
1120	27.4719		1120	24.963		1120	11.5036		1120	-4.76334
1121	28.4529		1121	20.026		1121	5.87181		1121	-33.9583
1122	32.4879		1122	26.823		1122	17.1682		1122	-30.5946
1123	31.4379		1123	24.251		1123	-0.430185		1123	-41.4855
1124	29.8539		1124	31.907		1124	5.00001		1124	-6.74029
1125	27.6209		1125	25.002		1125	26.4958		1125	8.53061
1126	29.4219		1126	12.455		1126	-2.43189		1126	-18.2389
1127	27.5299		1127	22.722		1127	-2.95229		1127	-13.1681
1128	30.1359		1128	19.905		1128	18.4003		1128	-13.0426
1129	31.2779		1129	30.379		1129	21.0364		1129	-24.2435
1130	32.3649		1130	26.354		1130	-1.06899		1130	15.6732
1131	30.7909		1131	28.987		1131	20.9967		1131	9.91101
1132	30.3969		1132	19.687		1132	-3.69239		1132	-2.55004
1133	35.5149		1133	31.657		1133	9.81311		1133	-37.3201
1134	33.4459		1134	34.191		1134	12.6925		1134	10.8643
1135	34.7829		1135	24.575		1135	25.1297		1135	26.5292
1136	34.0629		1136	26.849		1136	8.08691		1136	30.0843
1137	34.4629		1137	17.134		1137	-11.9802		1137	-3.40009
1138	31.4619		1138	26.685		1138	6.73001		1138	11.3801
1139	30.5679		1139	19.21		1139	4.49961		1139	-4.68869
1140	32.3249		1140	29.865		1140	-19.2743		1140	18.0601
1141	32.7279		1141	16.212		1141	-6.59009		1141	-41.8925
1142	32.8569		1142	10.951		1142	16.827		1142	11.0865
1143	32.5749		1143	28.379		1143	10.6597		1143	16.8395
1144	34.8259		1144	16.421		1144	22.9798		1144	-2.93794
1145	33.3159		1145	32.365		1145	16.1858		1145	-20.9251
1146	33.2949		1146	14.723		1146	6.05661		1146	-7.40484
1147	36.2229		1147	28.887		1147	8.54721		1147	13.4635
1148	37.6919		1148	22.111		1148	-32.3354		1148	-44.999
1149	36.3279		1149	29.464		1149	17.4348		1149	27.5311
1150	35.8009		1150	25.594		1150	11.2742		1150	-38.5757
1151	38.0539		1151	10.124		1151	25.8311		1151	15.6638
1152	36.0969		1152	20.369		1152	21.4635		1152	-15.6659
1153	36.7839		1153	15.596		1153	2.04911		1153	-26.1289
1154	36.8589		1154	19.174		1154	11.8489		1154	22.7458
1155	37.3579		1155	15.474		1155	-8.78249		1155	-4.82599
1156	39.5899		1156	17.352		1156	-11.8001		1156	17.1195
1157	39.3389		1157	16.788		1157	4.47481		1157	-18.7312
1158	40.1209		1158	22.354		1158	9.34791		1158	-44.8557
1159	38.4129		1159	26.253		1159	9.93341		1159	37.8
1160	40.8489		1160	20.207		1160	-15.828		1160	-21.3319
1161	40.1129		1161	25.14		1161	-12.0827		1161	-12.4997
1162	41.4249		1162	15.25		1162	-2.37019		1162	-36.9269
1163	41.8149		1163	28.546		1163	-21.8237		1163	-29.0695
1164	42.8769		1164	17.724		1164	-3.96729		1164	18.7188
1165	42.9449		1165	28.573		1165	13.6936		1165	5.35321
1166	43.0239		1166	14.05		1166	24.0333		1166	20.1963
1167	42.8429		1167	12.456		1167	4.73791		1167	-10.4489
1168	44.6069		1168	26.088		1168	-6.80879		1168	12.8209
1169	45.4029		1169	21.78		1169	29.052		1169	-15.1105
1170	42.4709		1170	29.34		1170	8.31401		1170	-0.23549
1171	44.2369		1171	28.387		1171	-27.6181		1171	-9.69709
1172	44.1139		1172	20.736		1172	3.73781		1172	3.78976
1173	44.6039		1173	14.946		1173	12.6225		1173	-38.6986
1174	46.2809		1174	15.17		1174	13.0333		1174	11.2813
1175	49.1499		1175	26.877		1175	24.3436		1175	30.1354
1176	47.5829		1176	19.157		1176	20.8179		1176	36.4993
1177	51.0969		1177	19.978		1177	13.0771		1177	-36.7036
1178	50.7249		1178	16.45		1178	2.13491		1178	23.3937
1179	53.6949		1179	17.312		1179	-19.3978		1179	-38.1915
1180	57.6469		1180	22.354		1180	-4.57709		1180	-24.8546
1181	58.7789		1181	9.06804		1181	-4.00189		1181	-21.734
1182	55.3209		1182	27.569		1182	-7.91799		1182	-45.0547
1183	56.0429		1183	15.534		1183	17.835		1183	-39.6142
1184	59.5719		1184	25.562		1184	14.1738		1184	-40.9284
1185	62.6149		1185	24.436		1185	-22.8139		1185	-0.20954
1186	55.0079		1186	31.795		1186	18.6028		1186	-10.9944
1187	53.9219		1187	21.717		1187	-6.73409		1187	2.58396
1188	51.2029		1188	45.543		1188	10.7889		1188	32.8059
1189	52.5839		1189	44.531		1189	22.0583		1189	2.80256
1190	52.7619		1190	43.956		1190	-7.32119		1190	6.50281
1191	54.7449		1191	54.701		1191	-19.256		1191	-18.6349
1192	61.4829		1192	-10.783		1192	2.54651		1192	22.6308
1193	62.5259		1193	2.77204		1193	11.423		1193	33.428
1194	62.8059		1194	30.055		1194	-6.02779		1194	5.66261
1195	63.4159		1195	26.714		1195	10.8186		1195	-4.55944
1196	62.2269		1196	37.098		1196	28.8228		1196	-52.1634
1197	63.5169		1197	17.608		1197	5.38031		1197	-3.27964
1198	57.0969		1198	25.504		1198	6.16791		1198	3.97831
1199	60.6589		1199	41.826		1199	30.1366		1199	26.9929
1200	63.6989		1200	27.768		1200	34.3883		1200	-1.85769
1201	65.6969		1201	38.192		1201	-18.6854		1201	0.751756
1202	71.9849		1202	28.327		1202	-0.114785		1202	-27.5526
1203	67.3359		1203	20.861		1203	3.50611		1203	-0.81284
1204	64.8189		1204	13.621		1204	-4.88499		1204	0.742606
1205	66.5609		1205	20.694		1205	6.57671		1205	-24.7403
1206	67.8429		1206	15.035		1206	6.99341		1206	-2.79609
1207	70.0629		1207	14.577		1207	11.5981		1207	-9.35269
1208	74.5249		1208	34.042		1208	-0.682385		1208	13.7458
1209	72.8799		1209	18.971		1209	-12.1504		1209	-3.40834
1210	77.9149		1210	26.243		1210	-1.94149		1210	32.1901
1211	76.4679		1211	16.987		1211	-15.7946		1211	-1.36084
1212	75.7499		1212	16.057		1212	12.3619		1212	19.3117
1213	75.3909		1213	30.972		1213	19.4215		1213	0.185956
1214	78.5699		1214	23.352		1214	-4.87549		1214	13.0601
1215	77.1639		1215	26.927		1215	-5.98269		1215	18.8889
1216	74.8389		1216	20.321		1216	2.32111		1216	11.8567
1217	75.1219		1217	24.768		1217	8.25271		1217	18.7652
1218	73.9089		1218	26.351		1218	13.6801		1218	0.250856
1219	75.9879		1219	24.464		1219	-15.057		1219	-23.3864
1220	78.0169		1220	19.007		1220	21.5573		1220	15.0385
1221	76.3629		1221	13.395		1221	15.3092		1221	-0.32334
1222	71.3789		1222	21.692		1222	0.378215		1222	20.0137
1223	73.9919		1223	16.34		1223	8.69991		1223	11.0873
1224	74.1739		1224	20.375		1224	31.9013		1224	-13.7841
1225	71.2609		1225	22.861		1225	4.63791		1225	-2.83644
1226	74.1599		1226	20.24		1226	-12.0668		1226	-17.8346
1227	74.1919		1227	29.598		1227	4.81191		1227	-5.19974
1228	73.8099		1228	20.51		1228	4.00041		1228	14.8671
1229	77.0089		1229	14.615		1229	-0.210185		1229	-52.4057
1230	77.1619		1230	13.954		1230	2.31691		1230	26.0342
1231	75.8819		1231	15.426		1231	-13.9408		1231	-32.7018
1232	77.7279		1232	21.903		1232	11.7302		1232	15.3101
1233	78.9519		1233	13.034		1233	9.39521		1233	19.8993
1234	76.2449		1234	24.125		1234	-7.92909		1234	-37.7057
1235	78.6489		1235	14.11		1235	-4.82159		1235	20.5533
1236	76.5959		1236	19.133		1236	6.54141		1236	-14.6663
1237	78.8239		1237	17.944		1237	16.1436		1237	28.0784
1238	77.4929		1238	13.68		1238	3.96751		1238	-11.2866
1239	74.9349		1239	27.314		1239	10.2031		1239	-0.78559
1240	75.4129		1240	16.145		1240	11.9282		1240	0.812806
1241	75.7959		1241	12.648		1241	5.00391		1241	-44.5267
1242	73.7789		1242	10.501		1242	-6.25409		1242	-12.7885
1243	77.6919		1243	26.535		1243	10.0418		1243	-0.85614
1244	78.4899		1244	19.172		1244	7.42961		1244	13.122
1245	80.2169		1245	15.906		1245	-25.9567		1245	1.23411
1246	80.4649		1246	26.725		1246	16.7362		1246	-19.9185
1247	80.8969		1247	18.55		1247	10.2601		1247	-22.2573
1248	80.9459		1248	13.081		1248	-15.7142		1248	9.02096
1249	82.4079		1249	26.653		1249	-13.3388		1249	9.69206
1250	82.3759		1250	16.613		1250	17.3606		1250	-7.89349
1251	82.7249		1251	28.557		1251	21.8647		1251	20.2038
1252	83.3149		1252	20.838		1252	5.94151		1252	12.0392
1253	82.3919		1253	37.662		1253	4.88011		1253	-5.68554
1254	92.2979		1254	34.137		1254	8.95761		1254	24.6261
1255	93.9029		1255	44.325		1255	18.6889		1255	12.3392
1256	94.7069		1256	36.728		1256	20.2382		1256	-27.8892
1257	74.6219		1257	34.485		1257	-16.4083		1257	-8.90039
1258	79.8619		1258	16.165		1258	-0.772585		1258	-30.9643
1259	82.4259		1259	20.251		1259	-12.6973		1259	24.0928
1260	75.2879		1260	63.214		1260	1.96041		1260	-30.0767
1261	75.6469		1261	70.146		1261	-4.94409		1261	16.2862
1262	75.9489		1262	43.286		1262	22.6945		1262	-7.34759
1263	78.1689		1263	49.63		1263	-11.7615		1263	19.0575
1264	76.6419		1264	37.156		1264	-11.7277		1264	5.15486
1265	75.2429		1265	57.156		1265	3.11421		1265	-36.7961
1266	76.8389		1266	33.323		1266	5.63441		1266	-32.142
1267	75.2249		1267	55.009		1267	-21.869		1267	-18.3252
1268	77.9269		1268	40.281		1268	-3.55749		1268	-10.4304
1269	81.2689		1269	21.528		1269	-17.6629		1269	-51.7274
1270	90.8209		1270	24.197		1270	-8.59779		1270	-24.0694
1271	96.3019		1271	39.961		1271	6.47101		1271	17.5506
1272	85.1969		1272	18.473		1272	12.3387		1272	20.7166
1273	107.505		1273	38.979		1273	24.3529		1273	14.2155
1274	110.695		1274	43.427		1274	9.65381		1274	26.3701
1275	108.778		1275	39.288		1275	2.42841		1275	4.96196
1276	79.1789		1276	59.853		1276	-7.65489		1276	23.8767
1277	90.2109		1277	48.685		1277	-0.361285		1277	-0.05679
1278	97.7039		1278	35.572		1278	7.56441		1278	2.61036
1279	94.5189		1279	45.532		1279	8.15091		1279	-12.5319
1280	87.3899		1280	18.008		1280	13.6936		1280	23.9505
1281	87.9659		1281	24.228		1281	-5.84019		1281	24.6035
1282	87.3589		1282	34.783		1282	13.2423		1282	-2.25194
1283	89.5769		1283	21.924		1283	-9.41029		1283	-0.15279
1284	88.3729		1284	29.346		1284	15.2892		1284	25.2131
1285	88.6389		1285	16.953		1285	-13.222		1285	6.74806
1286	90.0499		1286	27.065		1286	4.70601		1286	5.35191
1287	93.3899		1287	7.35904		1287	-16.2523		1287	8.87266
1288	94.5289		1288	19.887		1288	-10.5886		1288	18.9856
1289	95.0569		1289	37.486		1289	17.5133		1289	-10.3164
1290	101.565		1290	22.797		1290	-0.282585		1290	11.8264
1291	100.371		1291	34.548		1291	2.43411		1291	19.8131
1292	101.629		1292	28.019		1292	-0.700585		1292	0.499406
1293	100.283		1293	24.945		1293	-23.1191		1293	18.8842
1294	101.099		1294	18.968		1294	9.96421		1294	-5.89594
1295	101.224		1295	31.506		1295	-1.45909		1295	-11.2304
1296	99.4529		1296	18.978		1296	-5.36589		1296	10.4518
1297	98.4709		1297	21.728		1297	-5.57979		1297	29.6357
1298	100.767		1298	16.551		1298	10.3474		1298	-14.4586
1299	98.0539		1299	17.153		1299	-5.28349		1299	27.33
1300	97.8849		1300	29.314		1300	12.9863		1300	5.37986
1301	97.4259		1301	18.978		1301	-9.13979		1301	-3.66414
1302	96.6349		1302	30.862		1302	13.8747		1302	-34.7865
1303	96.3979		1303	19.554		1303	2.51121		1303	11.0835
1304	96.5549		1304	9.98204		1304	7.24481		1304	2.55076
1305	114.09		1305	26.928		1305	34.4525		1305	-18.7125
1306	113.044		1306	21.71		1306	-20.1442		1306	-10.4031
1307	101.533		1307	20.521		1307	4.57501		1307	-23.0621
1308	105.218		1308	11.577		1308	12.223		1308	-31.8047
1309	86.3699		1309	-11.523		1309	-6.70359		1309	-27.3864
1310	107.037		1310	12.595		1310	-18.6706		1310	-2.25404
1311	110.301		1311	24.84		1311	-17.5777		1311	-5.31439
1312	109.975		1312	9.12904		1312	21.541		1312	10.5347
1313	107.884		1313	2.93304		1313	-7.86659		1313	-13.1004
1314	103.524		1314	20.492		1314	-13.0643		1314	0.962106
1315	109.126		1315	19.335		1315	-10.4594		1315	-60.1571
1316	92.0199		1316	57.964		1316	10.5057		1316	14.4482
1317	89.4559		1317	33.666		1317	15.0556		1317	36.2153
1318	105.794		1318	28.598		1318	19.2045		1318	7.90726
1319	108.129		1319	14.287		1319	0.390915		1319	-20.3981
1320	101.805		1320	40.55		1320	2.78121		1320	17.2225
1321	106.969		1321	27.92		1321	6.82401		1321	24.4196
1322	114.688		1322	9.15004		1322	0.173115		1322	-20.1865
1323	114.76		1323	8.40904		1323	-10.404		1323	6.51946
1324	112.536		1324	3.95604		1324	-3.91229		1324	20.4615
1325	132.302		1325	24.141		1325	-2.61979		1325	-33.096
1326	118.482		1326	7.66704		1326	-12.884		1326	-25.8315
1327	120.592		1327	7.12504		1327	-19.179		1327	8.40326
1328	107.165		1328	37.607		1328	18.2018		1328	21.8396
1329	109.754		1329	21.528		1329	7.03531		1329	0.200256
1330	119.25		1330	24.917		1330	9.49621		1330	-6.07504
1331	118.972		1331	21.904		1331	20.0098		1331	-6.94699
1332	109.62		1332	39.931		1332	-25.4432		1332	-50.2751
1333	118.224		1333	53.685		1333	-0.0126851		1333	17.8239
1334	122.91		1334	50.442		1334	17.6696		1334	-3.31469
1335	109.513		1335	49.029		1335	1.02321		1335	-5.67354
1336	106.565		1336	50.25		1336	-5.77899		1336	-10.4873
1337	109.405		1337	45.127		1337	6.21031		1337	-30.9958
1338	110.021		1338	36.636		1338	-26.3102		1338	-20.4747
1339	106.287		1339	33.82		1339	-7.12249		1339	26.14
1340	111.915		1340	35.537		1340	11.7115		1340	7.16066
1341	126.667		1341	45.992		1341	4.99721		1341	12.6218
1342	119.842		1342	47.304		1342	13.8768		1342	-29.997
1343	123.172		1343	50.977		1343	26.8641		1343	-25.3301
1344	120.636		1344	66.987		1344	10.3983		1344	-32.4804
1345	134.695		1345	27.725		1345	-2.07849		1345	-7.28459
1346	89.4469		1346	35.9		1346	22.3092		1346	-4.86794
1347	89.4469		1347	35.9		1347	28.6595		1347	9.25216
1348	89.4469		1348	35.9		1348	17.6309		1348	9.47976
1349	116.043		1349	2.34604		1349	26.3706		1349	16.5767
1350	116.389		1350	-2.22296		1350	-28.446		1350	22.1654
1351	111.114		1351	11.486		1351	-3.57339		1351	-23.8748
1352	117.454		1352	23.172		1352	9.77861		1352	-9.99579
1353	113.411		1353	26.069		1353	14.9002		1353	-16.3098
1354	112.842		1354	12.463		1354	-0.554285		1354	-19.3534
1355	116.135		1355	10.213		1355	9.57921		1355	-28.6527
1356	113.766		1356	8.29304		1356	12.8471		1356	-24.3781
1357	111.264		1357	45.571		1357	15.0288		1357	-5.64284
1358	107.103		1358	24.108		1358	-24.2083		1358	-6.95204
1359	106.753		1359	7.77604		1359	-12.9167		1359	4.25936
1360	115.503		1360	3.07604		1360	23.7159		1360	3.59981
1361	111.713		1361	11.027		1361	6.06661		1361	-1.31839
1362	106.201		1362	59.35		1362	-8.72979		1362	4.03126
1363	118.827		1363	13.112		1363	20.4789		1363	19.5776
1364	104.833		1364	12.65		1364	-2.05819		1364	10.9424
1365	119.044		1365	-3.13296		1365	-12.4523		1365	0.718756
1366	116.943		1366	0.112043		1366	7.25041		1366	-26.502
1367	122.492		1367	31.905		1367	-4.08349		1367	-17.8702
1368	127.336		1368	19.423		1368	-0.906185		1368	-10.1878
1369	115.594		1369	26.926		1369	3.71391		1369	-27.0581
1370	116.875		1370	18.84		1370	-11.3053		1370	-17.2833
1371	102.514		1371	31.757		1371	-7.09459		1371	17.4789
1372	118.895		1372	21.625		1372	5.44311		1372	-9.75774
1373	118.16		1373	25.836		1373	10.2348		1373	23.7669
1374	120.421		1374	39.307		1374	3.07981		1374	8.34641
1375	121.97		1375	23.828		1375	-15.8297		1375	12.229
1376	122.092		1376	33.543		1376	-19.3764		1376	-34.8673
1377	120.771		1377	17.829		1377	-20.9573		1377	-35.4749
1378	119.993		1378	16.708		1378	-6.41539		1378	-15.498
1379	120.227		1379	30.915		1379	14.0655		1379	26.4014
1380	122.381		1380	21.686		1380	11.4155		1380	-27.9233
1381	123.653		1381	23.238		1381	2.95981		1381	-6.15514
1382	125.857		1382	22.894		1382	1.03431		1382	15.7424
1383	124.876		1383	27.898		1383	17.3513		1383	-31.5606
1384	127.049		1384	14.723		1384	-20.7092		1384	-34.9267
1385	127.022		1385	17.218		1385	7.21941		1385	-3.05769
1386	125.028		1386	26.237		1386	-7.97899		1386	-22.38
1387	127.902		1387	16.465		1387	3.00241		1387	16.9263
1388	130.429		1388	27.527		1388	6.07971		1388	-25.4298
1389	129.611		1389	13.748		1389	3.28961		1389	-18.8228
1390	129.529		1390	20.937		1390	-5.29519		1390	-49.0327
1391	128.512		1391	21.027		1391	18.4622		1391	-1.22464
1392	131.497		1392	28.074		1392	16.4275		1392	-25.256
1393	130.363		1393	26.875		1393	17.6749		1393	-46.8734
1394	126.125		1394	13.765		1394	-23.8093		1394	-31.882
1395	127.165		1395	24.753		1395	-6.36219		1395	-12.3794
1396	127.721		1396	13.198		1396	9.76131		1396	-18.913
1397	127.663		1397	17.489		1397	12.4886		1397	-25.0038
1398	128.764		1398	21.51		1398	9.34031		1398	30.6124
1399	129.64		1399	10.133		1399	4.74141		1399	-24.2051
1400	138.775		1400	18.056		1400	1.29891		1400	-22.2215
1401	141.683		1401	20.738		1401	6.75321		1401	34.413
1402	141.673		1402	29.531		1402	15.7725		1402	34.7583
1403	141.652		1403	17.311		1403	21.0594		1403	30.5642
1404	141.212		1404	31.356		1404	10.5389		1404	-20.4478
1405	140.82		1405	17.762		1405	-19.1896		1405	-1.10744
1406	138.276		1406	24.164		1406	-19.4802		1406	15.5211
1407	138.144		1407	21.793		1407	7.51891		1407	17.2209
1408	139.055		1408	13.557		1408	-19.2981		1408	3.19601
1409	137.871		1409	25.701		1409	8.63281		1409	14.1469
1410	139.222		1410	24.174		1410	-8.89779		1410	2.87046
1411	141.312		1411	26.937		1411	-0.151085		1411	20.9592
1412	143.422		1412	13.877		1412	-17.4068		1412	23.5423
1413	142.92		1413	25.733		1413	2.72511		1413	12.6824
1414	146.6		1414	22.055		1414	19.6116		1414	-7.26834
1415	147.617		1415	26.297		1415	-9.49329		1415	16.1847
1416	148.886		1416	19.336		1416	-11.691		1416	-16.0186
1417	150.943		1417	27.015		1417	-3.78699		1417	-27.9524
1418	146.65		1418	24.949		1418	0.855615		1418	-29.2403
1419	144.373		1419	17.056		1419	-23.4055		1419	-10.0547
1420	143.76		1420	32.208		1420	-15.7952		1420	-21.4785
1421	142.19		1421	27.797		1421	4.56731		1421	19.8124
1422	141.348		1422	18.273		1422	-7.49339		1422	20.1823
1423	140.121		1423	28.538		1423	14.1723		1423	21.3244
1424	138.74		1424	12.954		1424	1.48621		1424	-2.45734
1425	138.918		1425	19.621		1425	14.7748		1425	-49.178
1426	139.467		1426	20.666		1426	26.3161		1426	25.3506
1427	140.751		1427	32.917		1427	-4.70139		1427	5.33471
1428	140.85		1428	29.63		1428	-4.43829		1428	44.4762
1429	145.848		1429	29.304		1429	-1.95729		1429	-27.024
1430	146.303		1430	2.35504		1430	-4.42709		1430	-30.4122
1431	145.898		1431	12.708		1431	3.91401		1431	-31.927
1432	145.04		1432	36.852		1432	23.1568		1432	27.239
1433	145.13		1433	22.618		1433	13.8218		1433	-22.5356
1434	145.922		1434	31.951		1434	23.0142		1434	8.91846
1435	142.397		1435	16.591		1435	-11.0498		1435	-2.27654
1436	145.499		1436	21.019		1436	-4.82099		1436	-18.7549
1437	147.503		1437	24.447		1437	-30.1808		1437	4.81366
1438	150.275		1438	29.342		1438	7.20171		1438	7.70311
1439	151.383		1439	39.701		1439	15.8873		1439	16.9009
1440	146.195		1440	21.908		1440	16.6214		1440	23.5131
1441	146.932		1441	27.799		1441	-6.72729		1441	26.9654
1442	146.133		1442	18.201		1442	-13.6445		1442	40.3442
1443	147.441		1443	37.236		1443	4.42021		1443	-39.0709
1444	144.654		1444	20.027		1444	6.07121		1444	39.3766
1445	148.826		1445	29.636		1445	10.4957		1445	9.96961
1446	142.672		1446	29.375		1446	-23.6713		1446	10.7045
1447	144.245		1447	18.038		1447	-5.75199		1447	9.38251
1448	143.327		1448	27.381		1448	4.93381		1448	-13.3852
1449	148.776		1449	15.332		1449	12.6055		1449	-27.2698
1450	150.175		1450	25.983		1450	7.15711		1450	7.37626
1451	148.31		1451	20.082		1451	-12.4103		1451	24.6096
1452	146.779		1452	11.161		1452	-18.9356		1452	2.91686
1453	145.327		1453	28.508		1453	12.1782		1453	21.9207
1454	146.317		1454	18.861		1454	8.90661		1454	24.5986
1455	145.432		1455	29.844		1455	14.8464		1455	-21.6938
1456	146.606		1456	19.406		1456	18.3955		1456	-1.28274
1457	149.817		1457	21.288		1457	7.05681		1457	-15.6524
1458	147.999		1458	27.971		1458	25.0033		1458	-21.1084
1459	149.062		1459	11.517		1459	3.43941		1459	-5.19419
1460	149.105		1460	26.367		1460	23.1425		1460	7.36131
1461	149.841		1461	17.309		1461	0.838515		1461	1.24786
1462	151.597		1462	13.283		1462	-7.50969		1462	-0.09614
1463	150.565		1463	21.659		1463	6.63711		1463	-7.07274
1464	151.838		1464	12.157		1464	17.22		1464	-42.5533
1465	153.407		1465	11.08		1465	30.0217		1465	-0.48259
1466	152.459		1466	17.416		1466	12.8226		1466	-26.0581
1467	149.928		1467	20.905		1467	8.03281		1467	-7.25109
1468	152.226		1468	21.166		1468	9.22221		1468	12.4071
1469	150.65		1469	11.585		1469	-2.59979		1469	21.6702
1470	151.866		1470	18.961		1470	24.6877		1470	-26.1058
1471	154.286		1471	21.673		1471	21.9422		1471	20.9004
1472	154.57		1472	27.11		1472	4.17901		1472	6.28881
1473	152.294		1473	28.303		1473	-5.50219		1473	-30.3725
1474	154.642		1474	19.809		1474	-4.91229		1474	-23.4534
1475	153.558		1475	15.754		1475	-5.72839		1475	9.17911
1476	152.757		1476	16.211		1476	13.6263		1476	9.69436
1477	151.474		1477	22.828		1477	-14.9795		1477	-28.2855
1478	151.505		1478	16.395		1478	6.76491		1478	39.2175
1479	153.059		1479	7.42504		1479	9.43421		1479	25.2967
1480	152.747		1480	19.371		1480	-12.4476		1480	-12.9421
1481	152.916		1481	15.537		1481	7.57971		1481	-33.5442
1482	153.933		1482	28.876		1482	1.48821		1482	-36.3305
1483	155.411		1483	19.096		1483	14.1765		1483	-14.2275
1484	158.672		1484	29.569		1484	1.39271		1484	-5.69909
1485	156.305		1485	24.575		1485	35.6354		1485	-10.0455
1486	159.055		1486	22.552		1486	19.6098		1486	-32.9735
1487	157.049		1487	33.201		1487	-13.0658		1487	17.1825
1488	158.996		1488	18.552		1488	17.1218		1488	19.649
1489	160.242		1489	22.43		1489	9.62381		1489	-41.463
1490	160.055		1490	18.992		1490	3.25051		1490	12.3148
1491	160.934		1491	19.642		1491	-28.8971		1491	-48.5749
1492	160.494		1492	18.124		1492	-6.49689		1492	-14.8234
1493	162.28		1493	10.356		1493	-29.2728		1493	1.97836
1494	161.658		1494	24.587		1494	3.59221		1494	-2.67204
1495	160.849		1495	12.926		1495	2.48321		1495	13.7535
1496	160.284		1496	11.886		1496	-16.5637		1496	-5.71644
1497	157.339		1497	17.995		1497	8.48331		1497	15.0823
1498	159.045		1498	20.858		1498	1.97961		1498	-44.2872
1499	160.269		1499	21.873		1499	3.94651		1499	-10.5949
1500	157.898		1500	19.474		1500	18.5011		1500	28.8196
1501	158.868		1501	20.139		1501	11.0894		1501	-0.10749
1502	155.691		1502	18.587		1502	-8.03589		1502	22.9993
1503	156.815		1503	13.589		1503	0.572515		1503	24.1367
1504	155.963		1504	30.136		1504	-8.60899		1504	-9.45009
1505	155.417		1505	14.07		1505	-14.8262		1505	18.5902
1506	154.136		1506	30.026		1506	-27.0203		1506	-5.37944
1507	150.433		1507	22.973		1507	3.07271		1507	-0.59539
1508	150.453		1508	16.571		1508	-8.82399		1508	-38.2121
1509	150.42		1509	19.174		1509	-5.58829		1509	20.6723
1510	150.172		1510	16.483		1510	2.24741		1510	21.3141
1511	150.61		1511	25.44		1511	16.489		1511	-40.0546
1512	149.248		1512	12.788		1512	-8.27039		1512	-2.16199
1513	149.406		1513	10.547		1513	-4.93779		1513	0.190606
1514	149.918		1514	18.084		1514	-0.426085		1514	-5.90099
1515	149.659		1515	17.698		1515	22.385		1515	1.67041
1516	149.685		1516	27.677		1516	-8.49839		1516	-20.2373
1517	147.305		1517	18.635		1517	0.681915		1517	39.876
1518	150.243		1518	28.926		1518	-8.65529		1518	-14.1504
1519	151.37		1519	30.674		1519	-0.130985		1519	-16.875
1520	156.146		1520	10.883		1520	-10.6077		1520	30.2007
1521	158.634		1521	8.46004		1521	-21.4667		1521	-26.8537
1522	159.554		1522	3.05604		1522	2.69651		1522	0.336406
1523	157.501		1523	23.632		1523	-0.0394851		1523	-20.2235
1524	155.165		1524	19.687		1524	3.27591		1524	-3.32254
1525	151.13		1525	22.891		1525	-5.00109		1525	5.78886
1526	152.779		1526	29.532		1526	14.7963		1526	-21.0958
1527	150.576		1527	32.756		1527	6.27681		1527	-7.37259
1528	134.482		1528	-18.849		1528	5.81341		1528	-38.8877
1529	125.55		1529	-4.05196		1529	5.57901		1529	-39.1402
1530	155.971		1530	5.91404		1530	11.7883		1530	-48.797
1531	165.376		1531	12.709		1531	-11.2473		1531	-19.1402
1532	167.434		1532	4.10304		1532	9.73541		1532	31.3791
1533	158.611		1533	13.293		1533	11.4754		1533	-23.7524
1534	163.884		1534	4.46004		1534	20.9555		1534	-22.2483
1535	160.703		1535	16.659		1535	3.99551		1535	21.3895
1536	159.028		1536	31.216		1536	-5.77629		1536	-41.8398
1537	157.664		1537	26.729		1537	-2.62609		1537	-41.157
1538	154.017		1538	15.416		1538	16.8645		1538	-4.24149
1539	152.819		1539	19.698		1539	0.348615		1539	-25.1087
1540	152.63		1540	18.927		1540	1.47251		1540	4.82471
1541	153.981		1541	14.712		1541	-14.0797		1541	3.82221
1542	155.305		1542	24.296		1542	-21.6952		1542	2.70886
1543	151.362		1543	21.89		1543	9.20851		1543	1.32511
1544	154.581		1544	19.046		1544	-2.20199		1544	18.7862
1545	154.358		1545	29.635		1545	10.7577		1545	-20.9405
1546	155.729		1546	17.238		1546	3.13061		1546	24.5234
1547	154.621		1547	26.629		1547	-0.0509851		1547	-13.8898
1548	157.392		1548	19.97		1548	-2.65259		1548	3.56051
1549	156.723		1549	19.686		1549	-10.7769		1549	-12.5455
1550	154.866		1550	16.415		1550	9.40631		1550	-29.8045
1551	151.328		1551	8.49404		1551	23.5222		1551	18.5658
1552	152.983		1552	13.761		1552	12.1579		1552	16.9484
1553	152.105		1553	23.163		1553	-7.44859		1553	1.35446
1554	152.19		1554	21.334		1554	-10.8859		1554	-34.7643
1555	155.281		1555	21.891		1555	-1.51689		1555	-31.4637
1556	156.828		1556	10.672		1556	14.4059		1556	15.5417
1557	157.962		1557	20.849		1557	15.6297		1557	19.5421
1558	157.305		1558	17.871		1558	13.3371		1558	17.7235
1559	157.177		1559	20.445		1559	21.3331		1559	-1.71979
1560	155.384		1560	8.74204		1560	9.58571		1560	-43.477
1561	156.264		1561	13.103		1561	1.99801		1561	-14.4802
1562	154.28		1562	16.858		1562	20.9756		1562	15.5431
1563	152.122		1563	13.322		1563	8.99201		1563	-6.72124
1564	149.864		1564	28.372		1564	26.9483		1564	-27.7333
1565	145.324		1565	11.981		1565	-1.87119		1565	18.3406
1566	144.553		1566	23.216		1566	4.97421		1566	15.3654
1567	143.486		1567	28.22		1567	31.2187		1567	22.4482
1568	142.488		1568	20.399		1568	-0.339985		1568	3.89746
1569	140.889		1569	13.533		1569	6.70241		1569	5.48351
1570	134.223		1570	-23.331		1570	-1.21519		1570	13.2948
1571	126.81		1571	8.63404		1571	-24.4627		1571	21.762
1572	133.367		1572	-1.66696		1572	19.2006		1572	3.56091
1573	142.408		1573	17.756		1573	7.78391		1573	27.1388
1574	136.289		1574	28.487		1574	29.4609		1574	35.4214
1575	134.179		1575	13.34		1575	7.23531		1575	15.8954
1576	132.732		1576	14.589		1576	-0.880685		1576	28.2801
1577	128.686		1577	7.90604		1577	-2.15179		1577	27.131
1578	130.746		1578	20.35		1578	15.1524		1578	-2.64564
1579	133.361		1579	12.759		1579	-35.0612		1579	-9.18839
1580	135.535		1580	21.223		1580	-23.3243		1580	-30.9642
1581	137.595		1581	8.22504		1581	18.5404		1581	13.3323
1582	135.497		1582	11.981		1582	30.6654		1582	-0.13219
1583	136.61		1583	14.882		1583	6.03561		1583	7.29186
1584	138.596		1584	9.66704		1584	-9.41289		1584	-46.6058
1585	139.68		1585	19.611		1585	10.9626		1585	-17.9181
1586	139.247		1586	22.599		1586	-15.4024		1586	-41.253
1587	137.818		1587	9.31704		1587	-8.94309		1587	-6.78494
1588	134.778		1588	22.673		1588	-34.5564		1588	-13.6667
1589	134.851		1589	8.00304		1589	5.73691		1589	22.0246
1590	134.399		1590	26.978		1590	22.5314		1590	-46.3545
1591	136.15		1591	15.003		1591	14.3587		1591	-33.5393
1592	134.584		1592	26.043		1592	-18.4489		1592	10.843
1593	130.114		1593	22.274		1593	14.5403		1593	13.371
1594	131.586		1594	7.89504		1594	-2.86429		1594	2.13556
1595	132.931		1595	11.25		1595	1.70121		1595	-12.3558
1596	129.945		1596	14.236		1596	14.4215		1596	-30.9257
1597	135.07		1597	21.201		1597	-12.2758		1597	25.6748
1598	136.34		1598	17.11		1598	-26.8213		1598	-6.66574
1599	136.022		1599	13.504		1599	-18.7806		1599	23.5606
1600	138.519		1600	13.365		1600	16.8772		1600	-37.3468
1601	139.112		1601	9.79604		1601	-14.8139		1601	-44.4903
1602	138.89		1602	22.904		1602	-8.90469		1602	-11.4951
1603	142.089		1603	18.924		1603	12.1156		1603	-11.3826
1604	145.002		1604	22.716		1604	-10.7851		1604	15.0227
1605	146.515		1605	7.57704		1605	-7.87229		1605	-8.95629
1606	147.689		1606	2.34704		1606	17.8515		1606	13.1289
1607	148.264		1607	22.397		1607	1.00011		1607	1.95346
1608	147.595		1608	10.507		1608	15.8105		1608	14.3371
1609	150.13		1609	23.624		1609	-7.30629		1609	23.6832
1610	145.099		1610	13.989		1610	7.27371		1610	-35.2286
1611	145.686		1611	12.792		1611	4.94111		1611	7.75441
1612	145.186		1612	18.59		1612	16.6654		1612	-8.41134
1613	146.937		1613	16.25		1613	12.6456		1613	-48.5433
1614	146.206		1614	9.53604		1614	-22.2914		1614	-30.9541
1615	147.537		1615	10.974		1615	0.596415		1615	13.3237
1616	147.465		1616	24.066		1616	2.78281		1616	25.5434
1617	149.417		1617	7.03804		1617	17.7978		1617	-26.0844
1618	150.992		1618	22.281		1618	-1.74729		1618	-41.2521
1619	152.002		1619	24.804		1619	-16.0102		1619	0.020556
1620	153.118		1620	25.622		1620	14.5901		1620	31.8388
1621	155.971		1621	14.753		1621	4.56391		1621	-23.7786
1622	159.188		1622	13.687		1622	-1.84729		1622	-11.602
1623	158.282		1623	6.55204		1623	2.75041		1623	-7.20829
1624	160.249		1624	3.88204		1624	-2.30549		1624	-12.572
1625	160.639		1625	18.887		1625	-15.2959		1625	-38.9039
1626	161.936		1626	16.213		1626	-29.2442		1626	0.084556
1627	161.686		1627	18.548		1627	6.80171		1627	2.32456
1628	162.202		1628	23.7		1628	-3.90839		1628	17.0645
1629	163.159		1629	11.136		1629	-17.0854		1629	3.64941
1630	159.87		1630	22.359		1630	9.73911		1630	-25.1619
1631	159.866		1631	7.84804		1631	-5.84079		1631	7.08341
1632	160.218		1632	21.552		1632	-23.6466		1632	-29.4749
1633	158.948		1633	13.662		1633	22.9467		1633	-23.4761
1634	159.66		1634	13.111		1634	20.413		1634	19.5731
1635	157.698		1635	18.084		1635	-8.24239		1635	-7.52374
1636	160.418		1636	8.88204		1636	-12.7632		1636	-11.9026
1637	161.436		1637	26.932		1637	8.82771		1637	-11.7552
1638	163.944		1638	17.093		1638	8.98411		1638	23.8255
1639	167.442		1639	20.779		1639	22.0187		1639	-8.30909
1640	168.371		1640	19.417		1640	6.85831		1640	41.6789
1641	171.212		1641	18.532		1641	6.09211		1641	-11.2798
1642	170.666		1642	22.827		1642	-13.2128		1642	-21.1482
1643	172.854		1643	13.215		1643	-0.793285		1643	-49.5397
1644	178.401		1644	21.083		1644	9.84421		1644	3.17121
1645	176.114		1645	14.646		1645	-3.75429		1645	-27.9892
1646	176.979		1646	20.583		1646	-5.56359		1646	31.2463
1647	175.964		1647	17.789		1647	3.46271		1647	20.6647
1648	177.686		1648	28.556		1648	6.30991		1648	6.61551
1649	176.464		1649	19.285		1649	7.69021		1649	5.48046
1650	175.674		1650	2.26404		1650	10.7342		1650	1.27091
1651	174.557		1651	19.423		1651	8.30111		1651	-15.8549
1652	172.013		1652	29.885		1652	17.8417		1652	2.31541
1653	173.859		1653	35.529		1653	9.79141		1653	-39.515
1654	172.144		1654	19.418		1654	6.90891		1654	-18.5147
1655	180.411		1655	11.662		1655	-3.50219		1655	13.1228
1656	174.098		1656	29.597		1656	5.30281		1656	36.1834
1657	176.243		1657	18.953		1657	9.84511		1657	-29.1436
1658	175.586		1658	17.907		1658	17.7212		1658	-33.0735
1659	173.432		1659	22.538		1659	-7.86439		1659	15.9014
1660	173.901		1660	16.689		1660	1.36751		1660	32.2136
1661	175.353		1661	13.811		1661	28.6785		1661	-25.0247
1662	177.525		1662	3.11504		1662	-4.84679		1662	0.953156
1663	182.32		1663	4.08304		1663	4.09581		1663	-7.14064
1664	182.486		1664	21.559		1664	-9.98999		1664	22.5438
1665	179.152		1665	24.98		1665	13.2817		1665	-42.5609
1666	182.67		1666	9.80804		1666	16.1402		1666	-60.3368
1667	184.176		1667	11.195		1667	-4.42999		1667	8.53621
1668	185.106		1668	12.538		1668	-32.0572		1668	-2.30239
1669	185.586		1669	19.37		1669	6.56381		1669	-4.47284
1670	185.181		1670	27.04		1670	18.3331		1670	-15.4885
1671	183.383		1671	11.948		1671	-17.8207		1671	26.9679
1672	177.171		1672	23.303		1672	-22.3659		1672	-27.9771
1673	179.825		1673	13.457		1673	10.7983		1673	10.1579
1674	180.87		1674	-0.891957		1674	-12.9861		1674	-30.4109
1675	183.104		1675	6.65504		1675	-17.4812		1675	-32.426
1676	189.141		1676	25.44		1676	8.40601		1676	-49.8212
1677	188.215		1677	20.623		1677	13.6789		1677	8.87526
1678	188.503		1678	28.142		1678	-5.02569		1678	12.4865
1679	185.485		1679	25.662		1679	-7.24109		1679	4.28626
1680	186.677		1680	17.453		1680	-4.70469		1680	-3.85659
1681	179.816		1681	15.515		1681	-0.395985		1681	22.5142
1682	180.263		1682	3.65304		1682	24.3409		1682	-16.9792
1683	178.536		1683	22.645		1683	-9.23809		1683	-20.0713
1684	179.289		1684	16.034		1684	-18.4069		1684	-4.66304
1685	181.83		1685	10.028		1685	9.93981		1685	-18.8388
1686	180.898		1686	6.21004		1686	23.7532		1686	1.43936
1687	179.27		1687	6.82704		1687	6.02791		1687	30.663
1688	182.92		1688	18.873		1688	8.83161		1688	12.724
1689	185.994		1689	12.986		1689	-9.58159		1689	1.66491
1690	183.666		1690	16.462		1690	10.552		1690	-24.9824
1691	183.51		1691	10.508		1691	8.07971		1691	4.56186
1692	189.495		1692	19.557		1692	-0.669985		1692	16.2831
1693	189.635		1693	17.291		1693	-5.06689		1693	-2.68224
1694	190.17		1694	12.148		1694	12.051		1694	-36.8291
1695	188.925		1695	4.31504		1695	-8.28369		1695	3.85521
1696	191.727		1696	4.02304		1696	-13.9322		1696	5.18786
1697	191.999		1697	16.797		1697	19.0054		1697	28.2173
1698	192.215		1698	4.25204		1698	11.3098		1698	9.75751
1699	191.938		1699	16.398		1699	19.1117		1699	-15.7575
1700	194.272		1700	7.22204		1700	11.5849		1700	-3.82034
1701	195.902		1701	22.051		1701	9.64041		1701	-9.17579
1702	195.349		1702	6.78804		1702	10.043		1702	-24.6715
1703	197.107		1703	3.73804		1703	11.0009		1703	-3.35374
1704	197.199		1704	13.131		1704	0.927715		1704	15.3001
1705	193.728		1705	1.17104		1705	8.38981		1705	-25.6566
1706	190.324		1706	18.987		1706	-19.07		1706	19.6355
1707	188.328		1707	18.855		1707	11.7903		1707	-4.29374
1708	184.97		1708	22.654		1708	-15.3567		1708	20.5003
1709	188.744		1709	16.31		1709	-7.39799		1709	-8.24064
1710	194.542		1710	9.28404		1710	-14.7445		1710	-2.21724
1711	194.428		1711	9.23804		1711	13.0792		1711	-23.5166
1712	197.222		1712	3.24704		1712	1.04621		1712	15.0942
1713	194.643		1713	16.492		1713	1.47331		1713	-2.78304
1714	195.492		1714	6.55504		1714	9.77121		1714	-9.98099
1715	194.232		1715	19.145		1715	-12.5122		1715	-19.1077
1716	196.873		1716	16.521		1716	-10.7098		1716	-36.5026
1717	204.788		1717	5.87604		1717	26.1858		1717	-5.01409
1718	194.07		1718	22.549		1718	17.4372		1718	-1.53249
1719	186.475		1719	1.41904		1719	5.52961		1719	-23.666
1720	183.528		1720	26.424		1720	14.7194		1720	6.38751
1721	180.638		1721	26.371		1721	-11.9424		1721	-12.9736
1722	186.371		1722	-4.82196		1722	-1.52649		1722	9.71171
1723	178.976		1723	-7.47496		1723	-15.1533		1723	-10.8953
1724	185.445		1724	6.13704		1724	7.53701		1724	21.7429
1725	184.214		1725	-2.26296		1725	-6.65869		1725	13.2745
1726	183.958		1726	22.078		1726	-2.18089		1726	33.38
1727	180.253		1727	27.13		1727	-1.95319		1727	-7.21894
1728	184.066		1728	10.416		1728	-12.2275		1728	8.36276
1729	184.682		1729	17.642		1729	15.3901		1729	8.51391
1730	184.459		1730	13.816		1730	4.59831		1730	-18.9922
1731	187.933		1731	15.062		1731	-17.5004		1731	21.2764
1732	191.374		1732	20.765		1732	4.98491		1732	-18.4798
1733	191.337		1733	9.67304		1733	-23.155		1733	26.6422
1734	193.638		1734	22.826		1734	-0.993185		1734	19.4726
1735	193.776		1735	7.25504		1735	-4.17599		1735	4.46756
1736	197.269		1736	11.071		1736	-3.29389		1736	16.1318
1737	196.148		1737	8.26904		1737	16.8623		1737	-21.2493
1738	197.782		1738	3.25804		1738	15.9845		1738	14.684
1739	199.991		1739	22.106		1739	-24.1328		1739	9.39111
1740	202.964		1740	7.74304		1740	-9.87749		1740	5.63951
1741	200.373		1741	21.758		1741	13.3041		1741	4.01656
1742	200.307		1742	10.904		1742	1.04341		1742	9.64916
1743	198.788		1743	21.837		1743	9.25061		1743	37.6037
1744	200.181		1744	5.88604		1744	-1.49289		1744	14.1475
1745	200.107		1745	5.54804		1745	12.6208		1745	-18.6015
1746	199.637		1746	20.444		1746	0.217715		1746	10.8237
1747	196.807		1747	4.21604		1747	-7.81749		1747	1.32451
1748	195.204		1748	12.022		1748	10.5487		1748	15.017
1749	194.281		1749	11.239		1749	-2.06559		1749	24.9274
1750	190.302		1750	26.632		1750	4.31161		1750	-15.1488
1751	187.174		1751	10.626		1751	-9.72929		1751	-1.61374
1752	186.342		1752	13.463		1752	15.1		1752	27.4099
1753	184.294		1753	3.55404		1753	-19.0873		1753	-16.126
1754	187.813		1754	5.91104		1754	3.71431		1754	16.8605
1755	192.561		1755	24.177		1755	-0.113385		1755	-16.7764
1756	192.385		1756	7.89704		1756	22.216		1756	-32.1784
1757	198.554		1757	8.78604		1757	10.0599		1757	5.17736
1758	196.022		1758	8.50004		1758	8.43151		1758	-25.9767
1759	199.755		1759	17.296		1759	5.20281		1759	22.8511
1760	197.739		1760	2.44104		1760	15.7194		1760	-11.2986
1761	199.677		1761	11.574		1761	5.01191		1761	19.382
1762	194.94		1762	14.096		1762	10.8133		1762	8.13016
1763	195.022		1763	4.40404		1763	2.07841		1763	-0.74809
1764	192.662		1764	18.722		1764	1.95601		1764	43.1869
1765	191.139		1765	2.51304		1765	8.87221		1765	-35.9824
1766	190.17		1766	3.79804		1766	15.227		1766	-27.9767
1767	188.421		1767	4.14304		1767	-13.6989		1767	-35.7919
1768	195.942		1768	22.529		1768	-10.4853		1768	-35.0698
1769	193.393		1769	18.436		1769	7.84571		1769	8.22266
1770	192.846		1770	0.685043		1770	25.6409		1770	-9.68544
1771	196.118		1771	8.68004		1771	0.843815		1771	20.9561
1772	195.549		1772	1.72804		1772	-15.5509		1772	-41.6217
1773	196.947		1773	15.193		1773	-3.42019		1773	-24.4527
1774	196.045		1774	1.42004		1774	-9.37559		1774	10.4951
1775	195.967		1775	8.61004		1775	-20.8463		1775	-25.3741
1776	193.329		1776	23.398		1776	18.1146		1776	6.68056
1777	192.47		1777	5.05804		1777	7.81111		1777	5.40986
1778	196.923		1778	15.643		1778	10.4459		1778	10.4999
1779	196.039		1779	10.454		1779	-29.2434		1779	1.88031
1780	196.876		1780	19.039		1780	-2.48599		1780	19.2321
1781	191.037		1781	6.12104		1781	-1.04269		1781	-7.49134
1782	191.348		1782	17.008		1782	15.781		1782	-0.03999
1783	190.894		1783	12.495		1783	-26.4643		1783	2.58416
1784	196.898		1784	21.092		1784	-2.00479		1784	16.4185
1785	195.866		1785	11.045		1785	-16.5075		1785	-15.2391
1786	197.463		1786	4.64504		1786	24.7481		1786	-1.19069
1787	197.271		1787	21.543		1787	1.85341		1787	-19.5651
1788	198.082		1788	11.662		1788	-16.535		1788	-2.79534
1789	203.205		1789	22.977		1789	-2.03779		1789	30.8526
1790	209.482		1790	10.998		1790	12.3308		1790	-43.2351
1791	213.997		1791	18.289		1791	14.6396		1791	-8.61964
1792	213.697		1792	14.04		1792	2.61191		1792	6.36956
1793	214.649		1793	13.111		1793	18.0303		1793	11.5292
1794	211.701		1794	14.057		1794	-4.61599		1794	11.6456
1795	211.206		1795	-0.633957		1795	5.17331		1795	-25.5445
1796	210.337		1796	11.459		1796	8.55091		1796	-5.69679
1797	208.364		1797	8.17904		1797	-0.937585		1797	-56.4069
1798	208.735		1798	16.565		1798	-18.3646		1798	-11.9304
1799	204.35		1799	6.95404		1799	9.96711		1799	1.03261
1800	202.155		1800	21.602		1800	-3.29209		1800	-6.78054
1801	199.595		1801	17.836		1801	11.4382		1801	4.11536
1802	201.377		1802	19.539		1802	-10.4808		1802	5.87221
1803	198.094		1803	12.171		1803	-15.8574		1803	-8.80389
1804	195.429		1804	2.20504		1804	-12.0146		1804	-35.2985
1805	192.528		1805	16.614		1805	-2.06629		1805	3.76431
1806	195.992		1806	9.20304		1806	5.09931		1806	-24.1202
1807	193.261		1807	11.637		1807	-11.36		1807	-12.136
1808	190.352		1808	0.805043		1808	-8.13629		1808	-39.5118
1809	183.323		1809	10.909		1809	-5.01379		1809	19.843
1810	182.345		1810	-0.835957		1810	-10.5373		1810	-5.52229
1811	184.115		1811	8.39904		1811	2.20611		1811	-9.13729
1812	181.274		1812	11.78		1812	19.0159		1812	-1.62364
1813	181.248		1813	-0.214957		1813	13.8024		1813	2.79206
1814	182.264		1814	15.068		1814	-11.3674		1814	17.7281
1815	186.38		1815	6.87704		1815	-11.2853		1815	31.7334
1816	183.814		1816	16.349		1816	-6.58189		1816	31.6316
1817	182.137		1817	2.15304		1817	18.8272		1817	31.4848
1818	182.836		1818	15.454		1818	2.79321		1818	-19.3553
1819	180.005		1819	0.712043		1819	26.4236		1819	-54.4444
1820	180.249		1820	21.802		1820	7.76421		1820	-6.94859
1821	179.988		1821	3.87504		1821	14.0758		1821	-7.55599
1822	178.014		1822	5.55004		1822	10.976		1822	-39.5648
1823	177.656		1823	5.86504		1823	-13.771		1823	-14.3623
1824	177.744		1824	0.455043		1824	-18.4717		1824	-11.9517
1825	178.361		1825	-5.43896		1825	3.21851		1825	-45.4412
1826	181.393		1826	-4.99496		1826	24.2996		1826	18.0389
1827	181.022		1827	7.06804		1827	12.4368		1827	4.23361
1828	180.424		1828	12.631		1828	17.0014		1828	-47.0523
1829	182.141		1829	3.56304		1829	-8.73159		1829	19.2241
1830	181.931		1830	8.86404		1830	-8.55149		1830	11.6729
1831	184.783		1831	9.58504		1831	19.4163		1831	-7.93734
1832	178.775		1832	19.144		1832	-1.47939		1832	15.1534
1833	180.959		1833	9.34004		1833	-13.7232		1833	-2.78354
1834	178.265		1834	16.322		1834	6.19871		1834	9.40291
1835	179.18		1835	6.60304		1835	15.2969		1835	6.09451
1836	177.619		1836	10.313		1836	0.387415		1836	-28.0694
1837	178.584		1837	1.12804		1837	-9.54159		1837	-13.5485
1838	175.24		1838	12.647		1838	-1.00239		1838	24.9507
1839	170.447		1839	3.65104		1839	10.2167		1839	38.0807
1840	171.846		1840	0.282043		1840	-6.26809		1840	14.5322
1841	167.14		1841	11.313		1841	-25.1328		1841	26.8849
1842	166.375		1842	6.77304		1842	20.0443		1842	-31.4139
1843	164.352		1843	25.295		1843	-0.988685		1843	-7.11864
1844	160.765		1844	5.27604		1844	-6.36589		1844	32.1105
1845	161.658		1845	17.949		1845	-0.529185		1845	-23.8032
1846	157.813		1846	0.398043		1846	5.14771		1846	-45.9162
1847	154.715		1847	5.51904		1847	-11.3176		1847	-36.1835
1848	152.387		1848	9.19204		1848	-19.9553		1848	8.13146
1849	148.774		1849	-5.72196		1849	13.2361		1849	13.7463
1850	148.293		1850	6.46904		1850	16.5981		1850	-8.07124
1851	148.419		1851	8.53204		1851	-20.9546		1851	-47.9783
1852	150.347		1852	13.924		1852	15.1237		1852	-53.0455
1853	152.452		1853	-5.69596		1853	3.36841		1853	-10.8401
1854	152.472		1854	6.80704		1854	5.05191		1854	-6.88259
1855	154.212		1855	3.92204		1855	14.5934		1855	18.4501
1856	159.303		1856	3.21904		1856	4.58651		1856	3.68546
1857	158.83		1857	7.35704		1857	0.882915		1857	-40.6243
1858	161.473		1858	-5.08396		1858	7.75281		1858	18.0049
1859	160.321		1859	9.76704		1859	-7.72299		1859	8.10841
1860	157.127		1860	4.36504		1860	16.6977		1860	-8.19144
1861	156.113		1861	14.137		1861	24.4645		1861	-26.8952
1862	158.589		1862	6.69004		1862	6.60231		1862	-37.9649
1863	158.728		1863	16.173		1863	-32.3062		1863	34.8955
1864	158.064		1864	6.90504		1864	-6.68499		1864	1.74261
1865	161.506		1865	2.60804		1865	23.6921		1865	12.6796
1866	163.867		1866	5.15104		1866	-2.29649		1866	-34.3816
1867	163.682		1867	7.67704		1867	14.2113		1867	-34.13
1868	166.832		1868	2.28904		1868	15.5485		1868	12.7837
1869	167.46		1869	8.58504		1869	-3.60939		1869	-11.9914
1870	164.761		1870	-1.51496		1870	15.4098		1870	-11.1725
1871	163.268		1871	13.434		1871	-4.21339		1871	-0.21544
1872	160.919		1872	-1.96396		1872	8.02171		1872	10.3179
1873	164.872		1873	3.14704		1873	1.42251		1873	-2.24279
1874	165.351		1874	3.40304		1874	5.22511		1874	-4.45654
1875	168.816		1875	1.59004		1875	10.5394		1875	2.80566
1876	169.429		1876	9.91504		1876	0.0815149		1876	17.9614
1877	172.904		1877	-6.26796		1877	2.00421		1877	12.6027
1878	174.889		1878	3.28304		1878	7.43551		1878	-8.78929
1879	177.965		1879	-3.25996		1879	-1.15259		1879	1.44601
1880	180.052		1880	3.60804		1880	9.67131		1880	-30.5217
1881	176.429		1881	-1.15596		1881	12.2936		1881	-29.9533
1882	176.325		1882	-3.67696		1882	-13.9571		1882	20.9855
1883	176.369		1883	10.674		1883	-9.49759		1883	6.29966
1884	177.108		1884	2.44704		1884	10.5107		1884	-2.51694
1885	178.101		1885	11.399		1885	-4.14889		1885	18.5025
1886	180.454		1886	-1.36096		1886	5.12371		1886	-38.6417
1887	180.094		1887	3.17804		1887	-4.50289		1887	11.3057
1888	178.467		1888	4.15704		1888	-9.85689		1888	33.8353
1889	177.724		1889	0.115043		1889	9.66661		1889	-8.58719
1890	182.079		1890	10.662		1890	22.9541		1890	28.9709
1891	181.452		1891	4.99904		1891	13.2723		1891	-3.30929
1892	183.416		1892	16.951		1892	7.82221		1892	33.3605
1893	182.747		1893	3.92104		1893	3.00331		1893	20.4153
1894	187.459		1894	-5.70296		1894	17.5277		1894	10.8611
1895	184.776		1895	-4.98696		1895	5.70881		1895	-1.90749
1896	186.108		1896	-0.737957		1896	19.4795		1896	14.8103
1897	184.889		1897	10.319		1897	19.1157		1897	13.6122
1898	184.574		1898	-1.13096		1898	18.5288		1898	-13.5108
1899	185.225		1899	8.21804		1899	-1.39659		1899	8.35246
						1900	1.92081		1900	-25.3965
						1901	-18.1577		1901	-32.9747
						1902	-3.18539		1902	2.25666
						1903	-16.4799		1903	2.32666
						1904	-13.5755		1904	8.43436
						1905	-1.48309		1905	16.2724
						1906	9.35321		1906	22.7359
						1907	7.10701		1907	14.0262
						1908	13.9536		1908	-18.1466
						1909	10.0766		1909	-18.3091
						1910	11.5165		1910	-20.4432
						1911	0.144215		1911	-5.26629
						1912	19.7362		1912	-41.8246
						1913	-6.25339		1913	-2.53919
						1914	18.1448		1914	-17.0701
						1915	11.3169		1915	1.86316
						1916	-3.12709		1916	22.3895
						1917	3.12061		1917	-26.332
						1918	-8.52469		1918	19.7072
						1919	8.03041		1919	-39.1431
						1920	-9.66259		1920	20.4356
						1921	21.0739		1921	-42.9324
						1922	15.7097		1922	13.0659
						1923	13.5881		1923	-3.05874
						1924	2.54191		1924	7.64301
						1925	7.05241		1925	31.5091
						1926	-7.89629		1926	20.491
						1927	11.3521		1927	-29.9169
						1928	-0.937885		1928	-11.5224
						1929	10.4787		1929	-35.6744
						1930	-16.3762		1930	2.63011
						1931	-5.10959		1931	-5.07289
						1932	5.94651		1932	-17.5818
						1933	-29.3893		1933	-9.08694
						1934	0.829715		1934	19.8588
						1935	11.6631		1935	12.9207
						1936	16.8321		1936	24.2392
						1937	-3.22599		1937	10.6276
						1938	7.68691		1938	-22.1423
						1939	10.839		1939	-3.10719
						1940	-0.300185		1940	-3.75739
						1941	0.0437149		1941	-56.3029
						1942	-1.06539		1942	18.92
						1943	6.76981		1943	-2.08714
						1944	4.99461		1944	24.154
						1945	-8.35369		1945	-16.5421
						1946	-33.3408		1946	-5.18839
						1947	-12.9154		1947	-6.60414
						1948	7.05581		1948	12.0858
						1949	14.982		1949	14.0813
						1950	-6.29849		1950	-24.5435
						1951	12.1811		1951	0.226456
						1952	-10.0365		1952	6.07776
						1953	11.0463		1953	25.4784
						1954	-2.60789		1954	44.4011
						1955	5.93101		1955	-24.2233
						1956	20.3723		1956	6.84976
						1957	24.4866		1957	15.1452
						1958	-7.39899		1958	16.0391
						1959	2.74921		1959	9.25431
						1960	16.3415		1960	14.5205
						1961	2.11851		1961	9.34781
						1962	22.2539		1962	-38.1199
						1963	6.87121		1963	2.55956
						1964	-4.64819		1964	-38.9569
						1965	-4.18149		1965	30.5797
						1966	-4.66749		1966	-35.5289
						1967	6.72221		1967	-2.69264
						1968	6.11641		1968	-50.9181
						1969	-16.4065		1969	-34.165
						1970	4.06601		1970	3.87741
						1971	-4.59829		1971	4.41576
						1972	12.7766		1972	-9.99044
						1973	-16.6294		1973	-28.8245
						1974	-20.3218		1974	-28.4173
						1975	5.80051		1975	-50.4197
						1976	17.2018		1976	-9.36024
						1977	2.94261		1977	8.90641
						1978	-0.356085		1978	-5.20414
						1979	7.33301		1979	27.4859
						1980	0.107715		1980	7.61556
						1981	-17.3907		1981	18.6093
						1982	-22.1778		1982	31.8032
						1983	-6.64239		1983	-4.94474
						1984	3.75711		1984	-27.745
						1985	-27.8771		1985	-5.69014
						1986	5.01661		1986	17.1666
						1987	0.813915		1987	10.2982
						1988	-26.0604		1988	-8.08129
						1989	-1.82329		1989	13.4337
						1990	18.3137		1990	0.540056
						1991	4.73441		1991	-6.46984
						1992	6.82921		1992	10.3706
						1993	-16.22		1993	21.1695
						1994	10.1786		1994	-4.73549
						1995	10.5805		1995	-41.5641
						1996	-14.1265		1996	13.7617
						1997	-10.7925		1997	29.2477
[truncated: 8,002 more rows]

## Sheet: Supplementary Figure 7
Supplementary Figure 7
distance	Counts
-10.104	0.0004931
-9.924	0
-9.743	0.0004931
-9.563	0
-9.382	0.00197239
-9.202	0.0004931
-9.021	0.0004931
-8.841	0.0004931
-8.661	0.00197239
-8.48	0.0004931
-8.3	0.0004931
-8.119	0.00246548
-7.939	0.00197239
-7.758	0.00147929
-7.578	0.00098619
-7.398	0.00246548
-7.217	0.00246548
-7.037	0.00197239
-6.856	0.00838264
-6.676	0.00493097
-6.496	0.00739645
-6.315	0.010355
-6.135	0.0123274
-5.954	0.0281065
-5.774	0.0340237
-5.593	0.0340237
-5.413	0.045858
-5.233	0.0567061
-5.052	0.0631164
-4.872	0.0690335
-4.691	0.0927022
-4.511	0.0996055
-4.33	0.108974
-4.15	0.161243
-3.97	0.150394
-3.789	0.210059
-3.609	0.220907
-3.428	0.292899
-3.248	0.325444
-3.068	0.350099
-2.887	0.417653
-2.707	0.462032
-2.526	0.517751
-2.346	0.589744
-2.165	0.651874
-1.985	0.688363
-1.805	0.74211
-1.624	0.824951
-1.444	0.852564
-1.263	0.890533
-1.083	0.924063
-0.902	0.949211
-0.722	0.964497
-0.542	0.977318
-0.361	0.995069
-0.181	0.988166
0	1
0.18	0.954635
0.361	0.940828
0.541	0.876726
0.721	0.883136
0.902	0.808678
1.082	0.765286
1.263	0.727318
1.443	0.677515
1.623	0.57002
1.804	0.548323
1.984	0.46499
2.165	0.421598
2.345	0.369822
2.526	0.315089
2.706	0.275148
2.886	0.25
3.067	0.21499
3.247	0.186391
3.428	0.13215
3.608	0.113905
3.789	0.107495
3.969	0.0700197
4.149	0.0552268
4.33	0.0517751
4.51	0.0414201
4.691	0.0374753
4.871	0.0221894
5.051	0.0187377
5.232	0.0167653
5.412	0.015286
5.593	0.00936884
5.773	0.00838264
5.954	0.00936884
6.134	0.00542406
6.314	0.00493097
6.495	0.00098619
6.675	0.00345168
6.856	0.0004931
7.036	0.00147929
7.217	0.0004931
7.397	0.00098619
7.577	0
7.758	0.0004931
7.938	0.0004931
8.119	0.0004931
8.299	0
8.48	0.0004931
8.66	0.0004931
8.84	0
9.021	0
9.201	0
9.382	0
9.562	0
9.742	0
9.923	0
10.103	0
